# Supplementary material for: The impact of Daylight Saving Time on dog activity
Source: PLoS One. 2025 Jan 29;20(1):e0317028. doi: 10.1371/journal.pone.0317028 (PMC11778716; doi:10.1371/journal.pone.0317028)
Supplement: S2 File — (XLSX) [file pone.0317028.s007.xlsx]

## Sheet: sled dogs
ID	Date	Time	Activity.Count
CAN001	2020-10-25	00:00:00	0
CAN001	2020-10-25	00:01:00	0
CAN001	2020-10-25	00:02:00	0
CAN001	2020-10-25	00:03:00	0
CAN001	2020-10-25	00:04:00	0
CAN001	2020-10-25	00:05:00	0
CAN001	2020-10-25	00:06:00	28
CAN001	2020-10-25	00:07:00	0
CAN001	2020-10-25	00:08:00	0
CAN001	2020-10-25	00:09:00	0
CAN001	2020-10-25	00:10:00	0
CAN001	2020-10-25	00:11:00	0
CAN001	2020-10-25	00:12:00	0
CAN001	2020-10-25	00:13:00	0
CAN001	2020-10-25	00:14:00	0
CAN001	2020-10-25	00:15:00	28
CAN001	2020-10-25	00:16:00	49
CAN001	2020-10-25	00:17:00	0
CAN001	2020-10-25	00:18:00	0
CAN001	2020-10-25	00:19:00	0
CAN001	2020-10-25	00:20:00	0
CAN001	2020-10-25	00:21:00	0
CAN001	2020-10-25	00:22:00	0
CAN001	2020-10-25	00:23:00	32
CAN001	2020-10-25	00:24:00	0
CAN001	2020-10-25	00:25:00	0
CAN001	2020-10-25	00:26:00	0
CAN001	2020-10-25	00:27:00	0
CAN001	2020-10-25	00:28:00	29
CAN001	2020-10-25	00:29:00	0
CAN001	2020-10-25	00:30:00	4
CAN001	2020-10-25	00:31:00	0
CAN001	2020-10-25	00:32:00	0
CAN001	2020-10-25	00:33:00	0
CAN001	2020-10-25	00:34:00	0
CAN001	2020-10-25	00:35:00	0
CAN001	2020-10-25	00:36:00	5
CAN001	2020-10-25	00:37:00	0
CAN001	2020-10-25	00:38:00	34
CAN001	2020-10-25	00:39:00	5
CAN001	2020-10-25	00:40:00	0
CAN001	2020-10-25	00:41:00	34
CAN001	2020-10-25	00:42:00	0
CAN001	2020-10-25	00:43:00	0
CAN001	2020-10-25	00:44:00	11
CAN001	2020-10-25	00:45:00	0
CAN001	2020-10-25	00:46:00	0
CAN001	2020-10-25	00:47:00	0
CAN001	2020-10-25	00:48:00	29
CAN001	2020-10-25	00:49:00	0
CAN001	2020-10-25	00:50:00	0
CAN001	2020-10-25	00:51:00	0
CAN001	2020-10-25	00:52:00	0
CAN001	2020-10-25	00:53:00	0
CAN001	2020-10-25	00:54:00	0
CAN001	2020-10-25	00:55:00	0
CAN001	2020-10-25	00:56:00	0
CAN001	2020-10-25	00:57:00	0
CAN001	2020-10-25	00:58:00	0
CAN001	2020-10-25	00:59:00	0
CAN001	2020-10-25	01:00:00	11
CAN001	2020-10-25	01:01:00	0
CAN001	2020-10-25	01:02:00	0
CAN001	2020-10-25	01:03:00	0
CAN001	2020-10-25	01:04:00	0
CAN001	2020-10-25	01:05:00	0
CAN001	2020-10-25	01:06:00	8
CAN001	2020-10-25	01:07:00	25
CAN001	2020-10-25	01:08:00	24
CAN001	2020-10-25	01:09:00	0
CAN001	2020-10-25	01:10:00	0
CAN001	2020-10-25	01:11:00	0
CAN001	2020-10-25	01:12:00	0
CAN001	2020-10-25	01:13:00	0
CAN001	2020-10-25	01:14:00	0
CAN001	2020-10-25	01:15:00	38
CAN001	2020-10-25	01:16:00	0
CAN001	2020-10-25	01:17:00	0
CAN001	2020-10-25	01:18:00	0
CAN001	2020-10-25	01:19:00	0
CAN001	2020-10-25	01:20:00	0
CAN001	2020-10-25	01:21:00	5
CAN001	2020-10-25	01:22:00	0
CAN001	2020-10-25	01:23:00	0
CAN001	2020-10-25	01:24:00	0
CAN001	2020-10-25	01:25:00	0
CAN001	2020-10-25	01:26:00	504
CAN001	2020-10-25	01:27:00	123
CAN001	2020-10-25	01:28:00	0
CAN001	2020-10-25	01:29:00	0
CAN001	2020-10-25	01:30:00	0
CAN001	2020-10-25	01:31:00	0
CAN001	2020-10-25	01:32:00	0
CAN001	2020-10-25	01:33:00	0
CAN001	2020-10-25	01:34:00	0
CAN001	2020-10-25	01:35:00	0
CAN001	2020-10-25	01:36:00	0
CAN001	2020-10-25	01:37:00	0
CAN001	2020-10-25	01:38:00	0
CAN001	2020-10-25	01:39:00	0
CAN001	2020-10-25	01:40:00	0
CAN001	2020-10-25	01:41:00	0
CAN001	2020-10-25	01:42:00	0
CAN001	2020-10-25	01:43:00	0
CAN001	2020-10-25	01:44:00	0
CAN001	2020-10-25	01:45:00	0
CAN001	2020-10-25	01:46:00	0
CAN001	2020-10-25	01:47:00	4
CAN001	2020-10-25	01:48:00	0
CAN001	2020-10-25	01:49:00	0
CAN001	2020-10-25	01:50:00	0
CAN001	2020-10-25	01:51:00	0
CAN001	2020-10-25	01:52:00	5
CAN001	2020-10-25	01:53:00	0
CAN001	2020-10-25	01:54:00	0
CAN001	2020-10-25	01:55:00	0
CAN001	2020-10-25	01:56:00	5
CAN001	2020-10-25	01:57:00	0
CAN001	2020-10-25	01:58:00	0
CAN001	2020-10-25	01:59:00	0
CAN001	2020-10-25	02:00:00	0
CAN001	2020-10-25	02:01:00	0
CAN001	2020-10-25	02:02:00	43
CAN001	2020-10-25	02:03:00	0
CAN001	2020-10-25	02:04:00	0
CAN001	2020-10-25	02:05:00	0
CAN001	2020-10-25	02:06:00	0
CAN001	2020-10-25	02:07:00	0
CAN001	2020-10-25	02:08:00	0
CAN001	2020-10-25	02:09:00	0
CAN001	2020-10-25	02:10:00	0
CAN001	2020-10-25	02:11:00	59
CAN001	2020-10-25	02:12:00	53
CAN001	2020-10-25	02:13:00	0
CAN001	2020-10-25	02:14:00	0
CAN001	2020-10-25	02:15:00	0
CAN001	2020-10-25	02:16:00	0
CAN001	2020-10-25	02:17:00	0
CAN001	2020-10-25	02:18:00	0
CAN001	2020-10-25	02:19:00	0
CAN001	2020-10-25	02:20:00	0
CAN001	2020-10-25	02:21:00	0
CAN001	2020-10-25	02:22:00	0
CAN001	2020-10-25	02:23:00	0
CAN001	2020-10-25	02:24:00	0
CAN001	2020-10-25	02:25:00	0
CAN001	2020-10-25	02:26:00	0
CAN001	2020-10-25	02:27:00	0
CAN001	2020-10-25	02:28:00	0
CAN001	2020-10-25	02:29:00	0
CAN001	2020-10-25	02:30:00	0
CAN001	2020-10-25	02:31:00	0
CAN001	2020-10-25	02:32:00	0
CAN001	2020-10-25	02:33:00	0
CAN001	2020-10-25	02:34:00	0
CAN001	2020-10-25	02:35:00	0
CAN001	2020-10-25	02:36:00	0
CAN001	2020-10-25	02:37:00	0
CAN001	2020-10-25	02:38:00	0
CAN001	2020-10-25	02:39:00	0
CAN001	2020-10-25	02:40:00	0
CAN001	2020-10-25	02:41:00	0
CAN001	2020-10-25	02:42:00	0
CAN001	2020-10-25	02:43:00	0
CAN001	2020-10-25	02:44:00	0
CAN001	2020-10-25	02:45:00	17
CAN001	2020-10-25	02:46:00	514
CAN001	2020-10-25	02:47:00	26
CAN001	2020-10-25	02:48:00	0
CAN001	2020-10-25	02:49:00	0
CAN001	2020-10-25	02:50:00	0
CAN001	2020-10-25	02:51:00	0
CAN001	2020-10-25	02:52:00	0
CAN001	2020-10-25	02:53:00	0
CAN001	2020-10-25	02:54:00	0
CAN001	2020-10-25	02:55:00	0
CAN001	2020-10-25	02:56:00	0
CAN001	2020-10-25	02:57:00	0
CAN001	2020-10-25	02:58:00	0
CAN001	2020-10-25	02:59:00	0
CAN001	2020-10-25	03:00:00	0
CAN001	2020-10-25	03:01:00	4
CAN001	2020-10-25	03:02:00	0
CAN001	2020-10-25	03:03:00	0
CAN001	2020-10-25	03:04:00	0
CAN001	2020-10-25	03:05:00	0
CAN001	2020-10-25	03:06:00	0
CAN001	2020-10-25	03:07:00	0
CAN001	2020-10-25	03:08:00	0
CAN001	2020-10-25	03:09:00	0
CAN001	2020-10-25	03:10:00	0
CAN001	2020-10-25	03:11:00	0
CAN001	2020-10-25	03:12:00	0
CAN001	2020-10-25	03:13:00	0
CAN001	2020-10-25	03:14:00	0
CAN001	2020-10-25	03:15:00	0
CAN001	2020-10-25	03:16:00	0
CAN001	2020-10-25	03:17:00	0
CAN001	2020-10-25	03:18:00	31
CAN001	2020-10-25	03:19:00	0
CAN001	2020-10-25	03:20:00	0
CAN001	2020-10-25	03:21:00	0
CAN001	2020-10-25	03:22:00	0
CAN001	2020-10-25	03:23:00	0
CAN001	2020-10-25	03:24:00	0
CAN001	2020-10-25	03:25:00	0
CAN001	2020-10-25	03:26:00	0
CAN001	2020-10-25	03:27:00	0
CAN001	2020-10-25	03:28:00	17
CAN001	2020-10-25	03:29:00	0
CAN001	2020-10-25	03:30:00	0
CAN001	2020-10-25	03:31:00	0
CAN001	2020-10-25	03:32:00	0
CAN001	2020-10-25	03:33:00	0
CAN001	2020-10-25	03:34:00	0
CAN001	2020-10-25	03:35:00	0
CAN001	2020-10-25	03:36:00	0
CAN001	2020-10-25	03:37:00	0
CAN001	2020-10-25	03:38:00	24
CAN001	2020-10-25	03:39:00	36
CAN001	2020-10-25	03:40:00	0
CAN001	2020-10-25	03:41:00	0
CAN001	2020-10-25	03:42:00	0
CAN001	2020-10-25	03:43:00	0
CAN001	2020-10-25	03:44:00	0
CAN001	2020-10-25	03:45:00	0
CAN001	2020-10-25	03:46:00	0
CAN001	2020-10-25	03:47:00	0
CAN001	2020-10-25	03:48:00	0
CAN001	2020-10-25	03:49:00	18
CAN001	2020-10-25	03:50:00	0
CAN001	2020-10-25	03:51:00	0
CAN001	2020-10-25	03:52:00	0
CAN001	2020-10-25	03:53:00	0
CAN001	2020-10-25	03:54:00	0
CAN001	2020-10-25	03:55:00	0
CAN001	2020-10-25	03:56:00	0
CAN001	2020-10-25	03:57:00	0
CAN001	2020-10-25	03:58:00	0
CAN001	2020-10-25	03:59:00	0
CAN001	2020-10-25	04:00:00	605
CAN001	2020-10-25	04:01:00	66
CAN001	2020-10-25	04:02:00	0
CAN001	2020-10-25	04:03:00	0
CAN001	2020-10-25	04:04:00	0
CAN001	2020-10-25	04:05:00	0
CAN001	2020-10-25	04:06:00	0
CAN001	2020-10-25	04:07:00	0
CAN001	2020-10-25	04:08:00	0
CAN001	2020-10-25	04:09:00	0
CAN001	2020-10-25	04:10:00	0
CAN001	2020-10-25	04:11:00	0
CAN001	2020-10-25	04:12:00	0
CAN001	2020-10-25	04:13:00	0
CAN001	2020-10-25	04:14:00	0
CAN001	2020-10-25	04:15:00	0
CAN001	2020-10-25	04:16:00	0
CAN001	2020-10-25	04:17:00	0
CAN001	2020-10-25	04:18:00	0
CAN001	2020-10-25	04:19:00	0
CAN001	2020-10-25	04:20:00	0
CAN001	2020-10-25	04:21:00	0
CAN001	2020-10-25	04:22:00	0
CAN001	2020-10-25	04:23:00	0
CAN001	2020-10-25	04:24:00	0
CAN001	2020-10-25	04:25:00	0
CAN001	2020-10-25	04:26:00	0
CAN001	2020-10-25	04:27:00	4
CAN001	2020-10-25	04:28:00	0
CAN001	2020-10-25	04:29:00	33
CAN001	2020-10-25	04:30:00	0
CAN001	2020-10-25	04:31:00	0
CAN001	2020-10-25	04:32:00	0
CAN001	2020-10-25	04:33:00	0
CAN001	2020-10-25	04:34:00	0
CAN001	2020-10-25	04:35:00	0
CAN001	2020-10-25	04:36:00	0
CAN001	2020-10-25	04:37:00	0
CAN001	2020-10-25	04:38:00	0
CAN001	2020-10-25	04:39:00	0
CAN001	2020-10-25	04:40:00	0
CAN001	2020-10-25	04:41:00	0
CAN001	2020-10-25	04:42:00	106
CAN001	2020-10-25	04:43:00	71
CAN001	2020-10-25	04:44:00	0
CAN001	2020-10-25	04:45:00	522
CAN001	2020-10-25	04:46:00	10
CAN001	2020-10-25	04:47:00	0
CAN001	2020-10-25	04:48:00	0
CAN001	2020-10-25	04:49:00	0
CAN001	2020-10-25	04:50:00	0
CAN001	2020-10-25	04:51:00	0
CAN001	2020-10-25	04:52:00	0
CAN001	2020-10-25	04:53:00	0
CAN001	2020-10-25	04:54:00	0
CAN001	2020-10-25	04:55:00	0
CAN001	2020-10-25	04:56:00	0
CAN001	2020-10-25	04:57:00	0
CAN001	2020-10-25	04:58:00	0
CAN001	2020-10-25	04:59:00	0
CAN001	2020-10-25	05:00:00	0
CAN001	2020-10-25	05:01:00	0
CAN001	2020-10-25	05:02:00	34
CAN001	2020-10-25	05:03:00	0
CAN001	2020-10-25	05:04:00	0
CAN001	2020-10-25	05:05:00	0
CAN001	2020-10-25	05:06:00	0
CAN001	2020-10-25	05:07:00	0
CAN001	2020-10-25	05:08:00	0
CAN001	2020-10-25	05:09:00	0
CAN001	2020-10-25	05:10:00	0
CAN001	2020-10-25	05:11:00	0
CAN001	2020-10-25	05:12:00	5
CAN001	2020-10-25	05:13:00	0
CAN001	2020-10-25	05:14:00	0
CAN001	2020-10-25	05:15:00	0
CAN001	2020-10-25	05:16:00	0
CAN001	2020-10-25	05:17:00	0
CAN001	2020-10-25	05:18:00	30
CAN001	2020-10-25	05:19:00	0
CAN001	2020-10-25	05:20:00	0
CAN001	2020-10-25	05:21:00	0
CAN001	2020-10-25	05:22:00	0
CAN001	2020-10-25	05:23:00	0
CAN001	2020-10-25	05:24:00	0
CAN001	2020-10-25	05:25:00	0
CAN001	2020-10-25	05:26:00	0
CAN001	2020-10-25	05:27:00	0
CAN001	2020-10-25	05:28:00	0
CAN001	2020-10-25	05:29:00	0
CAN001	2020-10-25	05:30:00	0
CAN001	2020-10-25	05:31:00	0
CAN001	2020-10-25	05:32:00	24
CAN001	2020-10-25	05:33:00	629
CAN001	2020-10-25	05:34:00	45
CAN001	2020-10-25	05:35:00	29
CAN001	2020-10-25	05:36:00	0
CAN001	2020-10-25	05:37:00	0
CAN001	2020-10-25	05:38:00	0
CAN001	2020-10-25	05:39:00	0
CAN001	2020-10-25	05:40:00	0
CAN001	2020-10-25	05:41:00	55
CAN001	2020-10-25	05:42:00	0
CAN001	2020-10-25	05:43:00	0
CAN001	2020-10-25	05:44:00	0
CAN001	2020-10-25	05:45:00	0
CAN001	2020-10-25	05:46:00	0
CAN001	2020-10-25	05:47:00	10
CAN001	2020-10-25	05:48:00	64
CAN001	2020-10-25	05:49:00	77
CAN001	2020-10-25	05:50:00	480
CAN001	2020-10-25	05:51:00	14
CAN001	2020-10-25	05:52:00	0
CAN001	2020-10-25	05:53:00	0
CAN001	2020-10-25	05:54:00	19
CAN001	2020-10-25	05:55:00	0
CAN001	2020-10-25	05:56:00	0
CAN001	2020-10-25	05:57:00	0
CAN001	2020-10-25	05:58:00	0
CAN001	2020-10-25	05:59:00	0
CAN001	2020-10-25	06:00:00	0
CAN001	2020-10-25	06:01:00	0
CAN001	2020-10-25	06:02:00	0
CAN001	2020-10-25	06:03:00	0
CAN001	2020-10-25	06:04:00	0
CAN001	2020-10-25	06:05:00	0
CAN001	2020-10-25	06:06:00	0
CAN001	2020-10-25	06:07:00	0
CAN001	2020-10-25	06:08:00	0
CAN001	2020-10-25	06:09:00	0
CAN001	2020-10-25	06:10:00	0
CAN001	2020-10-25	06:11:00	0
CAN001	2020-10-25	06:12:00	0
CAN001	2020-10-25	06:13:00	0
CAN001	2020-10-25	06:14:00	0
CAN001	2020-10-25	06:15:00	0
CAN001	2020-10-25	06:16:00	0
CAN001	2020-10-25	06:17:00	0
CAN001	2020-10-25	06:18:00	12
CAN001	2020-10-25	06:19:00	0
CAN001	2020-10-25	06:20:00	0
CAN001	2020-10-25	06:21:00	4
CAN001	2020-10-25	06:22:00	74
CAN001	2020-10-25	06:23:00	9
CAN001	2020-10-25	06:24:00	31
CAN001	2020-10-25	06:25:00	0
CAN001	2020-10-25	06:26:00	62
CAN001	2020-10-25	06:27:00	383
CAN001	2020-10-25	06:28:00	150
CAN001	2020-10-25	06:29:00	15
CAN001	2020-10-25	06:30:00	20
CAN001	2020-10-25	06:31:00	0
CAN001	2020-10-25	06:32:00	0
CAN001	2020-10-25	06:33:00	0
CAN001	2020-10-25	06:34:00	0
CAN001	2020-10-25	06:35:00	0
CAN001	2020-10-25	06:36:00	0
CAN001	2020-10-25	06:37:00	0
CAN001	2020-10-25	06:38:00	0
CAN001	2020-10-25	06:39:00	0
CAN001	2020-10-25	06:40:00	0
CAN001	2020-10-25	06:41:00	0
CAN001	2020-10-25	06:42:00	4
CAN001	2020-10-25	06:43:00	0
CAN001	2020-10-25	06:44:00	0
CAN001	2020-10-25	06:45:00	0
CAN001	2020-10-25	06:46:00	0
CAN001	2020-10-25	06:47:00	0
CAN001	2020-10-25	06:48:00	0
CAN001	2020-10-25	06:49:00	5
CAN001	2020-10-25	06:50:00	0
CAN001	2020-10-25	06:51:00	0
CAN001	2020-10-25	06:52:00	0
CAN001	2020-10-25	06:53:00	0
CAN001	2020-10-25	06:54:00	0
CAN001	2020-10-25	06:55:00	0
CAN001	2020-10-25	06:56:00	0
CAN001	2020-10-25	06:57:00	0
CAN001	2020-10-25	06:58:00	0
CAN001	2020-10-25	06:59:00	0
CAN001	2020-10-25	07:00:00	0
CAN001	2020-10-25	07:01:00	0
CAN001	2020-10-25	07:02:00	0
CAN001	2020-10-25	07:03:00	0
CAN001	2020-10-25	07:04:00	0
CAN001	2020-10-25	07:05:00	4
CAN001	2020-10-25	07:06:00	0
CAN001	2020-10-25	07:07:00	0
CAN001	2020-10-25	07:08:00	0
CAN001	2020-10-25	07:09:00	0
CAN001	2020-10-25	07:10:00	0
CAN001	2020-10-25	07:11:00	0
CAN001	2020-10-25	07:12:00	0
CAN001	2020-10-25	07:13:00	0
CAN001	2020-10-25	07:14:00	0
CAN001	2020-10-25	07:15:00	0
CAN001	2020-10-25	07:16:00	0
CAN001	2020-10-25	07:17:00	12
CAN001	2020-10-25	07:18:00	0
CAN001	2020-10-25	07:19:00	0
CAN001	2020-10-25	07:20:00	0
CAN001	2020-10-25	07:21:00	0
CAN001	2020-10-25	07:22:00	0
CAN001	2020-10-25	07:23:00	0
CAN001	2020-10-25	07:24:00	434
CAN001	2020-10-25	07:25:00	642
CAN001	2020-10-25	07:26:00	718
CAN001	2020-10-25	07:27:00	475
CAN001	2020-10-25	07:28:00	27
CAN001	2020-10-25	07:29:00	25
CAN001	2020-10-25	07:30:00	0
CAN001	2020-10-25	07:31:00	0
CAN001	2020-10-25	07:32:00	0
CAN001	2020-10-25	07:33:00	0
CAN001	2020-10-25	07:34:00	9
CAN001	2020-10-25	07:35:00	13
CAN001	2020-10-25	07:36:00	23
CAN001	2020-10-25	07:37:00	42
CAN001	2020-10-25	07:38:00	0
CAN001	2020-10-25	07:39:00	0
CAN001	2020-10-25	07:40:00	23
CAN001	2020-10-25	07:41:00	12
CAN001	2020-10-25	07:42:00	0
CAN001	2020-10-25	07:43:00	0
CAN001	2020-10-25	07:44:00	5
CAN001	2020-10-25	07:45:00	194
CAN001	2020-10-25	07:46:00	44
CAN001	2020-10-25	07:47:00	8
CAN001	2020-10-25	07:48:00	0
CAN001	2020-10-25	07:49:00	400
CAN001	2020-10-25	07:50:00	24
CAN001	2020-10-25	07:51:00	240
CAN001	2020-10-25	07:52:00	1122
CAN001	2020-10-25	07:53:00	2056
CAN001	2020-10-25	07:54:00	1469
CAN001	2020-10-25	07:55:00	3104
CAN001	2020-10-25	07:56:00	1786
CAN001	2020-10-25	07:57:00	201
CAN001	2020-10-25	07:58:00	807
CAN001	2020-10-25	07:59:00	776
CAN001	2020-10-25	08:00:00	2090
CAN001	2020-10-25	08:01:00	782
CAN001	2020-10-25	08:02:00	830
CAN001	2020-10-25	08:03:00	986
CAN001	2020-10-25	08:04:00	1071
CAN001	2020-10-25	08:05:00	549
CAN001	2020-10-25	08:06:00	1131
CAN001	2020-10-25	08:07:00	1056
CAN001	2020-10-25	08:08:00	315
CAN001	2020-10-25	08:09:00	454
CAN001	2020-10-25	08:10:00	390
CAN001	2020-10-25	08:11:00	534
CAN001	2020-10-25	08:12:00	18
CAN001	2020-10-25	08:13:00	440
CAN001	2020-10-25	08:14:00	569
CAN001	2020-10-25	08:15:00	193
CAN001	2020-10-25	08:16:00	196
CAN001	2020-10-25	08:17:00	415
CAN001	2020-10-25	08:18:00	454
CAN001	2020-10-25	08:19:00	133
CAN001	2020-10-25	08:20:00	200
CAN001	2020-10-25	08:21:00	724
CAN001	2020-10-25	08:22:00	381
CAN001	2020-10-25	08:23:00	344
CAN001	2020-10-25	08:24:00	479
CAN001	2020-10-25	08:25:00	459
CAN001	2020-10-25	08:26:00	1327
CAN001	2020-10-25	08:27:00	678
CAN001	2020-10-25	08:28:00	730
CAN001	2020-10-25	08:29:00	1738
CAN001	2020-10-25	08:30:00	2011
CAN001	2020-10-25	08:31:00	850
CAN001	2020-10-25	08:32:00	618
CAN001	2020-10-25	08:33:00	872
CAN001	2020-10-25	08:34:00	1380
CAN001	2020-10-25	08:35:00	420
CAN001	2020-10-25	08:36:00	484
CAN001	2020-10-25	08:37:00	484
CAN001	2020-10-25	08:38:00	340
CAN001	2020-10-25	08:39:00	29
CAN001	2020-10-25	08:40:00	20
CAN001	2020-10-25	08:41:00	0
CAN001	2020-10-25	08:42:00	0
CAN001	2020-10-25	08:43:00	0
CAN001	2020-10-25	08:44:00	0
CAN001	2020-10-25	08:45:00	4
CAN001	2020-10-25	08:46:00	0
CAN001	2020-10-25	08:47:00	0
CAN001	2020-10-25	08:48:00	0
CAN001	2020-10-25	08:49:00	0
CAN001	2020-10-25	08:50:00	0
CAN001	2020-10-25	08:51:00	0
CAN001	2020-10-25	08:52:00	0
CAN001	2020-10-25	08:53:00	0
CAN001	2020-10-25	08:54:00	0
CAN001	2020-10-25	08:55:00	0
CAN001	2020-10-25	08:56:00	0
CAN001	2020-10-25	08:57:00	0
CAN001	2020-10-25	08:58:00	0
CAN001	2020-10-25	08:59:00	0
CAN001	2020-10-25	09:00:00	0
CAN001	2020-10-25	09:01:00	0
CAN001	2020-10-25	09:02:00	0
CAN001	2020-10-25	09:03:00	0
CAN001	2020-10-25	09:04:00	0
CAN001	2020-10-25	09:05:00	0
CAN001	2020-10-25	09:06:00	0
CAN001	2020-10-25	09:07:00	0
CAN001	2020-10-25	09:08:00	0
CAN001	2020-10-25	09:09:00	0
CAN001	2020-10-25	09:10:00	0
CAN001	2020-10-25	09:11:00	0
CAN001	2020-10-25	09:12:00	0
CAN001	2020-10-25	09:13:00	0
CAN001	2020-10-25	09:14:00	0
CAN001	2020-10-25	09:15:00	0
CAN001	2020-10-25	09:16:00	0
CAN001	2020-10-25	09:17:00	0
CAN001	2020-10-25	09:18:00	0
CAN001	2020-10-25	09:19:00	0
CAN001	2020-10-25	09:20:00	0
CAN001	2020-10-25	09:21:00	27
CAN001	2020-10-25	09:22:00	4
CAN001	2020-10-25	09:23:00	0
CAN001	2020-10-25	09:24:00	0
CAN001	2020-10-25	09:25:00	0
CAN001	2020-10-25	09:26:00	21
CAN001	2020-10-25	09:27:00	4
CAN001	2020-10-25	09:28:00	0
CAN001	2020-10-25	09:29:00	0
CAN001	2020-10-25	09:30:00	4
CAN001	2020-10-25	09:31:00	0
CAN001	2020-10-25	09:32:00	15
CAN001	2020-10-25	09:33:00	16
CAN001	2020-10-25	09:34:00	0
CAN001	2020-10-25	09:35:00	0
CAN001	2020-10-25	09:36:00	1497
CAN001	2020-10-25	09:37:00	1853
CAN001	2020-10-25	09:38:00	818
CAN001	2020-10-25	09:39:00	626
CAN001	2020-10-25	09:40:00	563
CAN001	2020-10-25	09:41:00	721
CAN001	2020-10-25	09:42:00	589
CAN001	2020-10-25	09:43:00	454
CAN001	2020-10-25	09:44:00	351
CAN001	2020-10-25	09:45:00	596
CAN001	2020-10-25	09:46:00	534
CAN001	2020-10-25	09:47:00	362
CAN001	2020-10-25	09:48:00	624
CAN001	2020-10-25	09:49:00	1094
CAN001	2020-10-25	09:50:00	670
CAN001	2020-10-25	09:51:00	727
CAN001	2020-10-25	09:52:00	53
CAN001	2020-10-25	09:53:00	30
CAN001	2020-10-25	09:54:00	24
CAN001	2020-10-25	09:55:00	333
CAN001	2020-10-25	09:56:00	159
CAN001	2020-10-25	09:57:00	551
CAN001	2020-10-25	09:58:00	161
CAN001	2020-10-25	09:59:00	11
CAN001	2020-10-25	10:00:00	4
CAN001	2020-10-25	10:01:00	5
CAN001	2020-10-25	10:02:00	104
CAN001	2020-10-25	10:03:00	160
CAN001	2020-10-25	10:04:00	141
CAN001	2020-10-25	10:05:00	585
CAN001	2020-10-25	10:06:00	508
CAN001	2020-10-25	10:07:00	415
CAN001	2020-10-25	10:08:00	10
CAN001	2020-10-25	10:09:00	0
CAN001	2020-10-25	10:10:00	0
CAN001	2020-10-25	10:11:00	0
CAN001	2020-10-25	10:12:00	0
CAN001	2020-10-25	10:13:00	0
CAN001	2020-10-25	10:14:00	0
CAN001	2020-10-25	10:15:00	0
CAN001	2020-10-25	10:16:00	0
CAN001	2020-10-25	10:17:00	0
CAN001	2020-10-25	10:18:00	0
CAN001	2020-10-25	10:19:00	0
CAN001	2020-10-25	10:20:00	4
CAN001	2020-10-25	10:21:00	0
CAN001	2020-10-25	10:22:00	5
CAN001	2020-10-25	10:23:00	0
CAN001	2020-10-25	10:24:00	9
CAN001	2020-10-25	10:25:00	4
CAN001	2020-10-25	10:26:00	0
CAN001	2020-10-25	10:27:00	4
CAN001	2020-10-25	10:28:00	4
CAN001	2020-10-25	10:29:00	0
CAN001	2020-10-25	10:30:00	0
CAN001	2020-10-25	10:31:00	0
CAN001	2020-10-25	10:32:00	0
CAN001	2020-10-25	10:33:00	14
CAN001	2020-10-25	10:34:00	0
CAN001	2020-10-25	10:35:00	35
CAN001	2020-10-25	10:36:00	0
CAN001	2020-10-25	10:37:00	343
CAN001	2020-10-25	10:38:00	0
CAN001	2020-10-25	10:39:00	29
CAN001	2020-10-25	10:40:00	152
CAN001	2020-10-25	10:41:00	4
CAN001	2020-10-25	10:42:00	0
CAN001	2020-10-25	10:43:00	0
CAN001	2020-10-25	10:44:00	0
CAN001	2020-10-25	10:45:00	0
CAN001	2020-10-25	10:46:00	15
CAN001	2020-10-25	10:47:00	0
CAN001	2020-10-25	10:48:00	0
CAN001	2020-10-25	10:49:00	0
CAN001	2020-10-25	10:50:00	0
CAN001	2020-10-25	10:51:00	0
CAN001	2020-10-25	10:52:00	0
CAN001	2020-10-25	10:53:00	5
CAN001	2020-10-25	10:54:00	0
CAN001	2020-10-25	10:55:00	0
CAN001	2020-10-25	10:56:00	0
CAN001	2020-10-25	10:57:00	0
CAN001	2020-10-25	10:58:00	0
CAN001	2020-10-25	10:59:00	0
CAN001	2020-10-25	11:00:00	53
CAN001	2020-10-25	11:01:00	57
CAN001	2020-10-25	11:02:00	16
CAN001	2020-10-25	11:03:00	0
CAN001	2020-10-25	11:04:00	0
CAN001	2020-10-25	11:05:00	0
CAN001	2020-10-25	11:06:00	0
CAN001	2020-10-25	11:07:00	4
CAN001	2020-10-25	11:08:00	0
CAN001	2020-10-25	11:09:00	0
CAN001	2020-10-25	11:10:00	0
CAN001	2020-10-25	11:11:00	0
CAN001	2020-10-25	11:12:00	0
CAN001	2020-10-25	11:13:00	0
CAN001	2020-10-25	11:14:00	0
CAN001	2020-10-25	11:15:00	0
CAN001	2020-10-25	11:16:00	0
CAN001	2020-10-25	11:17:00	0
CAN001	2020-10-25	11:18:00	0
CAN001	2020-10-25	11:19:00	0
CAN001	2020-10-25	11:20:00	0
CAN001	2020-10-25	11:21:00	107
CAN001	2020-10-25	11:22:00	0
CAN001	2020-10-25	11:23:00	6
CAN001	2020-10-25	11:24:00	4
CAN001	2020-10-25	11:25:00	0
CAN001	2020-10-25	11:26:00	1281
CAN001	2020-10-25	11:27:00	866
CAN001	2020-10-25	11:28:00	858
CAN001	2020-10-25	11:29:00	1225
CAN001	2020-10-25	11:30:00	1570
CAN001	2020-10-25	11:31:00	1530
CAN001	2020-10-25	11:32:00	376
CAN001	2020-10-25	11:33:00	535
CAN001	2020-10-25	11:34:00	531
CAN001	2020-10-25	11:35:00	214
CAN001	2020-10-25	11:36:00	0
CAN001	2020-10-25	11:37:00	98
CAN001	2020-10-25	11:38:00	247
CAN001	2020-10-25	11:39:00	298
CAN001	2020-10-25	11:40:00	694
CAN001	2020-10-25	11:41:00	55
CAN001	2020-10-25	11:42:00	1359
CAN001	2020-10-25	11:43:00	1914
CAN001	2020-10-25	11:44:00	700
CAN001	2020-10-25	11:45:00	21
CAN001	2020-10-25	11:46:00	266
CAN001	2020-10-25	11:47:00	72
CAN001	2020-10-25	11:48:00	0
CAN001	2020-10-25	11:49:00	0
CAN001	2020-10-25	11:50:00	224
CAN001	2020-10-25	11:51:00	737
CAN001	2020-10-25	11:52:00	684
CAN001	2020-10-25	11:53:00	28
CAN001	2020-10-25	11:54:00	0
CAN001	2020-10-25	11:55:00	5
CAN001	2020-10-25	11:56:00	0
CAN001	2020-10-25	11:57:00	50
CAN001	2020-10-25	11:58:00	761
CAN001	2020-10-25	11:59:00	396
CAN001	2020-10-25	12:00:00	202
CAN001	2020-10-25	12:01:00	422
CAN001	2020-10-25	12:02:00	356
CAN001	2020-10-25	12:03:00	72
CAN001	2020-10-25	12:04:00	467
CAN001	2020-10-25	12:05:00	0
CAN001	2020-10-25	12:06:00	86
CAN001	2020-10-25	12:07:00	0
CAN001	2020-10-25	12:08:00	0
CAN001	2020-10-25	12:09:00	0
CAN001	2020-10-25	12:10:00	0
CAN001	2020-10-25	12:11:00	0
CAN001	2020-10-25	12:12:00	0
CAN001	2020-10-25	12:13:00	4
CAN001	2020-10-25	12:14:00	15
CAN001	2020-10-25	12:15:00	22
CAN001	2020-10-25	12:16:00	13
CAN001	2020-10-25	12:17:00	0
CAN001	2020-10-25	12:18:00	54
CAN001	2020-10-25	12:19:00	68
CAN001	2020-10-25	12:20:00	45
CAN001	2020-10-25	12:21:00	5
CAN001	2020-10-25	12:22:00	10
CAN001	2020-10-25	12:23:00	0
CAN001	2020-10-25	12:24:00	0
CAN001	2020-10-25	12:25:00	29
CAN001	2020-10-25	12:26:00	30
CAN001	2020-10-25	12:27:00	0
CAN001	2020-10-25	12:28:00	9
CAN001	2020-10-25	12:29:00	0
CAN001	2020-10-25	12:30:00	5
CAN001	2020-10-25	12:31:00	0
CAN001	2020-10-25	12:32:00	65
CAN001	2020-10-25	12:33:00	0
CAN001	2020-10-25	12:34:00	81
CAN001	2020-10-25	12:35:00	0
CAN001	2020-10-25	12:36:00	0
CAN001	2020-10-25	12:37:00	0
CAN001	2020-10-25	12:38:00	0
CAN001	2020-10-25	12:39:00	4
CAN001	2020-10-25	12:40:00	0
CAN001	2020-10-25	12:41:00	0
CAN001	2020-10-25	12:42:00	0
CAN001	2020-10-25	12:43:00	0
CAN001	2020-10-25	12:44:00	0
CAN001	2020-10-25	12:45:00	0
CAN001	2020-10-25	12:46:00	0
CAN001	2020-10-25	12:47:00	0
CAN001	2020-10-25	12:48:00	0
CAN001	2020-10-25	12:49:00	481
CAN001	2020-10-25	12:50:00	55
CAN001	2020-10-25	12:51:00	82
CAN001	2020-10-25	12:52:00	50
CAN001	2020-10-25	12:53:00	34
CAN001	2020-10-25	12:54:00	0
CAN001	2020-10-25	12:55:00	0
CAN001	2020-10-25	12:56:00	0
CAN001	2020-10-25	12:57:00	0
CAN001	2020-10-25	12:58:00	0
CAN001	2020-10-25	12:59:00	0
CAN001	2020-10-25	13:00:00	0
CAN001	2020-10-25	13:01:00	0
CAN001	2020-10-25	13:02:00	0
CAN001	2020-10-25	13:03:00	0
CAN001	2020-10-25	13:04:00	6
CAN001	2020-10-25	13:05:00	0
CAN001	2020-10-25	13:06:00	0
CAN001	2020-10-25	13:07:00	0
CAN001	2020-10-25	13:08:00	0
CAN001	2020-10-25	13:09:00	0
CAN001	2020-10-25	13:10:00	0
CAN001	2020-10-25	13:11:00	0
CAN001	2020-10-25	13:12:00	0
CAN001	2020-10-25	13:13:00	0
CAN001	2020-10-25	13:14:00	0
CAN001	2020-10-25	13:15:00	0
CAN001	2020-10-25	13:16:00	0
CAN001	2020-10-25	13:17:00	0
CAN001	2020-10-25	13:18:00	0
CAN001	2020-10-25	13:19:00	0
CAN001	2020-10-25	13:20:00	0
CAN001	2020-10-25	13:21:00	0
CAN001	2020-10-25	13:22:00	0
CAN001	2020-10-25	13:23:00	0
CAN001	2020-10-25	13:24:00	0
CAN001	2020-10-25	13:25:00	0
CAN001	2020-10-25	13:26:00	0
CAN001	2020-10-25	13:27:00	0
CAN001	2020-10-25	13:28:00	0
CAN001	2020-10-25	13:29:00	11
CAN001	2020-10-25	13:30:00	12
CAN001	2020-10-25	13:31:00	12
CAN001	2020-10-25	13:32:00	0
CAN001	2020-10-25	13:33:00	22
CAN001	2020-10-25	13:34:00	0
CAN001	2020-10-25	13:35:00	0
CAN001	2020-10-25	13:36:00	0
CAN001	2020-10-25	13:37:00	0
CAN001	2020-10-25	13:38:00	10
CAN001	2020-10-25	13:39:00	0
CAN001	2020-10-25	13:40:00	0
CAN001	2020-10-25	13:41:00	0
CAN001	2020-10-25	13:42:00	0
CAN001	2020-10-25	13:43:00	0
CAN001	2020-10-25	13:44:00	4
CAN001	2020-10-25	13:45:00	0
CAN001	2020-10-25	13:46:00	0
CAN001	2020-10-25	13:47:00	0
CAN001	2020-10-25	13:48:00	0
CAN001	2020-10-25	13:49:00	0
CAN001	2020-10-25	13:50:00	0
CAN001	2020-10-25	13:51:00	6
CAN001	2020-10-25	13:52:00	0
CAN001	2020-10-25	13:53:00	0
CAN001	2020-10-25	13:54:00	556
CAN001	2020-10-25	13:55:00	33
CAN001	2020-10-25	13:56:00	0
CAN001	2020-10-25	13:57:00	5
CAN001	2020-10-25	13:58:00	0
CAN001	2020-10-25	13:59:00	4
CAN001	2020-10-25	14:00:00	0
CAN001	2020-10-25	14:01:00	0
CAN001	2020-10-25	14:02:00	0
CAN001	2020-10-25	14:03:00	0
CAN001	2020-10-25	14:04:00	0
CAN001	2020-10-25	14:05:00	0
CAN001	2020-10-25	14:06:00	0
CAN001	2020-10-25	14:07:00	0
CAN001	2020-10-25	14:08:00	0
CAN001	2020-10-25	14:09:00	0
CAN001	2020-10-25	14:10:00	0
CAN001	2020-10-25	14:11:00	0
CAN001	2020-10-25	14:12:00	0
CAN001	2020-10-25	14:13:00	0
CAN001	2020-10-25	14:14:00	0
CAN001	2020-10-25	14:15:00	0
CAN001	2020-10-25	14:16:00	0
CAN001	2020-10-25	14:17:00	0
CAN001	2020-10-25	14:18:00	0
CAN001	2020-10-25	14:19:00	0
CAN001	2020-10-25	14:20:00	0
CAN001	2020-10-25	14:21:00	0
CAN001	2020-10-25	14:22:00	0
CAN001	2020-10-25	14:23:00	0
CAN001	2020-10-25	14:24:00	0
CAN001	2020-10-25	14:25:00	0
CAN001	2020-10-25	14:26:00	0
CAN001	2020-10-25	14:27:00	31
CAN001	2020-10-25	14:28:00	88
CAN001	2020-10-25	14:29:00	4
CAN001	2020-10-25	14:30:00	0
CAN001	2020-10-25	14:31:00	10
CAN001	2020-10-25	14:32:00	0
CAN001	2020-10-25	14:33:00	0
CAN001	2020-10-25	14:34:00	22
CAN001	2020-10-25	14:35:00	0
CAN001	2020-10-25	14:36:00	0
CAN001	2020-10-25	14:37:00	4
CAN001	2020-10-25	14:38:00	0
CAN001	2020-10-25	14:39:00	539
CAN001	2020-10-25	14:40:00	841
CAN001	2020-10-25	14:41:00	219
CAN001	2020-10-25	14:42:00	0
CAN001	2020-10-25	14:43:00	0
CAN001	2020-10-25	14:44:00	6
CAN001	2020-10-25	14:45:00	5
CAN001	2020-10-25	14:46:00	0
CAN001	2020-10-25	14:47:00	89
CAN001	2020-10-25	14:48:00	422
CAN001	2020-10-25	14:49:00	0
CAN001	2020-10-25	14:50:00	0
CAN001	2020-10-25	14:51:00	61
CAN001	2020-10-25	14:52:00	17
CAN001	2020-10-25	14:53:00	8
CAN001	2020-10-25	14:54:00	33
CAN001	2020-10-25	14:55:00	38
CAN001	2020-10-25	14:56:00	6
CAN001	2020-10-25	14:57:00	9
CAN001	2020-10-25	14:58:00	0
CAN001	2020-10-25	14:59:00	224
CAN001	2020-10-25	15:00:00	586
CAN001	2020-10-25	15:01:00	588
CAN001	2020-10-25	15:02:00	469
CAN001	2020-10-25	15:03:00	47
CAN001	2020-10-25	15:04:00	360
CAN001	2020-10-25	15:05:00	431
CAN001	2020-10-25	15:06:00	987
CAN001	2020-10-25	15:07:00	229
CAN001	2020-10-25	15:08:00	278
CAN001	2020-10-25	15:09:00	15
CAN001	2020-10-25	15:10:00	59
CAN001	2020-10-25	15:11:00	273
CAN001	2020-10-25	15:12:00	818
CAN001	2020-10-25	15:13:00	369
CAN001	2020-10-25	15:14:00	750
CAN001	2020-10-25	15:15:00	989
CAN001	2020-10-25	15:16:00	1173
CAN001	2020-10-25	15:17:00	635
CAN001	2020-10-25	15:18:00	26
CAN001	2020-10-25	15:19:00	13
CAN001	2020-10-25	15:20:00	21
CAN001	2020-10-25	15:21:00	73
CAN001	2020-10-25	15:22:00	25
CAN001	2020-10-25	15:23:00	0
CAN001	2020-10-25	15:24:00	5
CAN001	2020-10-25	15:25:00	0
CAN001	2020-10-25	15:26:00	94
CAN001	2020-10-25	15:27:00	59
CAN001	2020-10-25	15:28:00	55
CAN001	2020-10-25	15:29:00	36
CAN001	2020-10-25	15:30:00	72
CAN001	2020-10-25	15:31:00	7
CAN001	2020-10-25	15:32:00	6
CAN001	2020-10-25	15:33:00	0
CAN001	2020-10-25	15:34:00	25
CAN001	2020-10-25	15:35:00	26
CAN001	2020-10-25	15:36:00	128
CAN001	2020-10-25	15:37:00	796
CAN001	2020-10-25	15:38:00	1063
CAN001	2020-10-25	15:39:00	374
CAN001	2020-10-25	15:40:00	598
CAN001	2020-10-25	15:41:00	765
CAN001	2020-10-25	15:42:00	833
CAN001	2020-10-25	15:43:00	99
CAN001	2020-10-25	15:44:00	77
CAN001	2020-10-25	15:45:00	456
CAN001	2020-10-25	15:46:00	544
CAN001	2020-10-25	15:47:00	679
CAN001	2020-10-25	15:48:00	512
CAN001	2020-10-25	15:49:00	415
CAN001	2020-10-25	15:50:00	462
CAN001	2020-10-25	15:51:00	415
CAN001	2020-10-25	15:52:00	453
CAN001	2020-10-25	15:53:00	548
CAN001	2020-10-25	15:54:00	614
CAN001	2020-10-25	15:55:00	453
CAN001	2020-10-25	15:56:00	4
CAN001	2020-10-25	15:57:00	0
CAN001	2020-10-25	15:58:00	24
CAN001	2020-10-25	15:59:00	19
CAN001	2020-10-25	16:00:00	305
CAN001	2020-10-25	16:01:00	15
CAN001	2020-10-25	16:02:00	9
CAN001	2020-10-25	16:03:00	9
CAN001	2020-10-25	16:04:00	45
CAN001	2020-10-25	16:05:00	4
CAN001	2020-10-25	16:06:00	260
CAN001	2020-10-25	16:07:00	851
CAN001	2020-10-25	16:08:00	1354
CAN001	2020-10-25	16:09:00	671
CAN001	2020-10-25	16:10:00	38
CAN001	2020-10-25	16:11:00	11
CAN001	2020-10-25	16:12:00	24
CAN001	2020-10-25	16:13:00	0
CAN001	2020-10-25	16:14:00	0
CAN001	2020-10-25	16:15:00	0
CAN001	2020-10-25	16:16:00	0
CAN001	2020-10-25	16:17:00	0
CAN001	2020-10-25	16:18:00	0
CAN001	2020-10-25	16:19:00	0
CAN001	2020-10-25	16:20:00	4
CAN001	2020-10-25	16:21:00	0
CAN001	2020-10-25	16:22:00	90
CAN001	2020-10-25	16:23:00	0
CAN001	2020-10-25	16:24:00	0
CAN001	2020-10-25	16:25:00	0
CAN001	2020-10-25	16:26:00	0
CAN001	2020-10-25	16:27:00	0
CAN001	2020-10-25	16:28:00	0
CAN001	2020-10-25	16:29:00	0
CAN001	2020-10-25	16:30:00	0
CAN001	2020-10-25	16:31:00	0
CAN001	2020-10-25	16:32:00	319
CAN001	2020-10-25	16:33:00	97
CAN001	2020-10-25	16:34:00	18
CAN001	2020-10-25	16:35:00	64
CAN001	2020-10-25	16:36:00	40
CAN001	2020-10-25	16:37:00	21
CAN001	2020-10-25	16:38:00	0
CAN001	2020-10-25	16:39:00	0
CAN001	2020-10-25	16:40:00	0
CAN001	2020-10-25	16:41:00	21
CAN001	2020-10-25	16:42:00	0
CAN001	2020-10-25	16:43:00	0
CAN001	2020-10-25	16:44:00	0
CAN001	2020-10-25	16:45:00	0
CAN001	2020-10-25	16:46:00	20
CAN001	2020-10-25	16:47:00	0
CAN001	2020-10-25	16:48:00	0
CAN001	2020-10-25	16:49:00	0
CAN001	2020-10-25	16:50:00	0
CAN001	2020-10-25	16:51:00	0
CAN001	2020-10-25	16:52:00	0
CAN001	2020-10-25	16:53:00	0
CAN001	2020-10-25	16:54:00	0
CAN001	2020-10-25	16:55:00	0
CAN001	2020-10-25	16:56:00	0
CAN001	2020-10-25	16:57:00	0
CAN001	2020-10-25	16:58:00	0
CAN001	2020-10-25	16:59:00	0
CAN001	2020-10-25	17:00:00	0
CAN001	2020-10-25	17:01:00	0
CAN001	2020-10-25	17:02:00	13
CAN001	2020-10-25	17:03:00	0
CAN001	2020-10-25	17:04:00	0
CAN001	2020-10-25	17:05:00	0
CAN001	2020-10-25	17:06:00	0
CAN001	2020-10-25	17:07:00	14
CAN001	2020-10-25	17:08:00	0
CAN001	2020-10-25	17:09:00	0
CAN001	2020-10-25	17:10:00	0
CAN001	2020-10-25	17:11:00	0
CAN001	2020-10-25	17:12:00	0
CAN001	2020-10-25	17:13:00	0
CAN001	2020-10-25	17:14:00	0
CAN001	2020-10-25	17:15:00	0
CAN001	2020-10-25	17:16:00	0
CAN001	2020-10-25	17:17:00	0
CAN001	2020-10-25	17:18:00	0
CAN001	2020-10-25	17:19:00	0
CAN001	2020-10-25	17:20:00	0
CAN001	2020-10-25	17:21:00	0
CAN001	2020-10-25	17:22:00	508
CAN001	2020-10-25	17:23:00	67
CAN001	2020-10-25	17:24:00	4
CAN001	2020-10-25	17:25:00	7
CAN001	2020-10-25	17:26:00	0
CAN001	2020-10-25	17:27:00	31
CAN001	2020-10-25	17:28:00	11
CAN001	2020-10-25	17:29:00	0
CAN001	2020-10-25	17:30:00	0
CAN001	2020-10-25	17:31:00	40
CAN001	2020-10-25	17:32:00	0
CAN001	2020-10-25	17:33:00	0
CAN001	2020-10-25	17:34:00	0
CAN001	2020-10-25	17:35:00	0
CAN001	2020-10-25	17:36:00	0
CAN001	2020-10-25	17:37:00	0
CAN001	2020-10-25	17:38:00	0
CAN001	2020-10-25	17:39:00	0
CAN001	2020-10-25	17:40:00	0
CAN001	2020-10-25	17:41:00	0
CAN001	2020-10-25	17:42:00	0
CAN001	2020-10-25	17:43:00	0
CAN001	2020-10-25	17:44:00	0
CAN001	2020-10-25	17:45:00	0
CAN001	2020-10-25	17:46:00	0
CAN001	2020-10-25	17:47:00	0
CAN001	2020-10-25	17:48:00	25
CAN001	2020-10-25	17:49:00	6
CAN001	2020-10-25	17:50:00	15
CAN001	2020-10-25	17:51:00	17
CAN001	2020-10-25	17:52:00	0
CAN001	2020-10-25	17:53:00	0
CAN001	2020-10-25	17:54:00	0
CAN001	2020-10-25	17:55:00	0
CAN001	2020-10-25	17:56:00	0
CAN001	2020-10-25	17:57:00	0
CAN001	2020-10-25	17:58:00	0
CAN001	2020-10-25	17:59:00	0
CAN001	2020-10-25	18:00:00	0
CAN001	2020-10-25	18:01:00	0
CAN001	2020-10-25	18:02:00	0
CAN001	2020-10-25	18:03:00	0
CAN001	2020-10-25	18:04:00	0
CAN001	2020-10-25	18:05:00	0
CAN001	2020-10-25	18:06:00	0
CAN001	2020-10-25	18:07:00	0
CAN001	2020-10-25	18:08:00	0
CAN001	2020-10-25	18:09:00	21
CAN001	2020-10-25	18:10:00	0
CAN001	2020-10-25	18:11:00	0
CAN001	2020-10-25	18:12:00	0
CAN001	2020-10-25	18:13:00	0
CAN001	2020-10-25	18:14:00	0
CAN001	2020-10-25	18:15:00	0
CAN001	2020-10-25	18:16:00	0
CAN001	2020-10-25	18:17:00	485
CAN001	2020-10-25	18:18:00	143
CAN001	2020-10-25	18:19:00	45
CAN001	2020-10-25	18:20:00	40
CAN001	2020-10-25	18:21:00	5
CAN001	2020-10-25	18:22:00	0
CAN001	2020-10-25	18:23:00	0
CAN001	2020-10-25	18:24:00	0
CAN001	2020-10-25	18:25:00	0
CAN001	2020-10-25	18:26:00	0
CAN001	2020-10-25	18:27:00	0
CAN001	2020-10-25	18:28:00	0
CAN001	2020-10-25	18:29:00	0
CAN001	2020-10-25	18:30:00	0
CAN001	2020-10-25	18:31:00	0
CAN001	2020-10-25	18:32:00	0
CAN001	2020-10-25	18:33:00	0
CAN001	2020-10-25	18:34:00	0
CAN001	2020-10-25	18:35:00	0
CAN001	2020-10-25	18:36:00	0
CAN001	2020-10-25	18:37:00	0
CAN001	2020-10-25	18:38:00	0
CAN001	2020-10-25	18:39:00	0
CAN001	2020-10-25	18:40:00	0
CAN001	2020-10-25	18:41:00	0
CAN001	2020-10-25	18:42:00	20
CAN001	2020-10-25	18:43:00	0
CAN001	2020-10-25	18:44:00	0
CAN001	2020-10-25	18:45:00	0
CAN001	2020-10-25	18:46:00	0
CAN001	2020-10-25	18:47:00	0
CAN001	2020-10-25	18:48:00	0
CAN001	2020-10-25	18:49:00	0
CAN001	2020-10-25	18:50:00	0
CAN001	2020-10-25	18:51:00	0
CAN001	2020-10-25	18:52:00	0
CAN001	2020-10-25	18:53:00	0
CAN001	2020-10-25	18:54:00	0
CAN001	2020-10-25	18:55:00	6
CAN001	2020-10-25	18:56:00	0
CAN001	2020-10-25	18:57:00	0
CAN001	2020-10-25	18:58:00	0
CAN001	2020-10-25	18:59:00	0
CAN001	2020-10-25	19:00:00	0
CAN001	2020-10-25	19:01:00	0
CAN001	2020-10-25	19:02:00	0
CAN001	2020-10-25	19:03:00	50
CAN001	2020-10-25	19:04:00	0
CAN001	2020-10-25	19:05:00	0
CAN001	2020-10-25	19:06:00	6
CAN001	2020-10-25	19:07:00	27
CAN001	2020-10-25	19:08:00	0
CAN001	2020-10-25	19:09:00	0
CAN001	2020-10-25	19:10:00	0
CAN001	2020-10-25	19:11:00	0
CAN001	2020-10-25	19:12:00	0
CAN001	2020-10-25	19:13:00	0
CAN001	2020-10-25	19:14:00	0
CAN001	2020-10-25	19:15:00	0
CAN001	2020-10-25	19:16:00	0
CAN001	2020-10-25	19:17:00	0
CAN001	2020-10-25	19:18:00	0
CAN001	2020-10-25	19:19:00	0
CAN001	2020-10-25	19:20:00	0
CAN001	2020-10-25	19:21:00	0
CAN001	2020-10-25	19:22:00	0
CAN001	2020-10-25	19:23:00	0
CAN001	2020-10-25	19:24:00	12
CAN001	2020-10-25	19:25:00	0
CAN001	2020-10-25	19:26:00	0
CAN001	2020-10-25	19:27:00	0
CAN001	2020-10-25	19:28:00	0
CAN001	2020-10-25	19:29:00	0
CAN001	2020-10-25	19:30:00	0
CAN001	2020-10-25	19:31:00	0
CAN001	2020-10-25	19:32:00	0
CAN001	2020-10-25	19:33:00	0
CAN001	2020-10-25	19:34:00	0
CAN001	2020-10-25	19:35:00	0
CAN001	2020-10-25	19:36:00	551
CAN001	2020-10-25	19:37:00	457
CAN001	2020-10-25	19:38:00	247
CAN001	2020-10-25	19:39:00	87
CAN001	2020-10-25	19:40:00	47
CAN001	2020-10-25	19:41:00	26
CAN001	2020-10-25	19:42:00	0
CAN001	2020-10-25	19:43:00	0
CAN001	2020-10-25	19:44:00	0
CAN001	2020-10-25	19:45:00	0
CAN001	2020-10-25	19:46:00	0
CAN001	2020-10-25	19:47:00	0
CAN001	2020-10-25	19:48:00	0
CAN001	2020-10-25	19:49:00	0
CAN001	2020-10-25	19:50:00	0
CAN001	2020-10-25	19:51:00	0
CAN001	2020-10-25	19:52:00	0
CAN001	2020-10-25	19:53:00	0
CAN001	2020-10-25	19:54:00	0
CAN001	2020-10-25	19:55:00	0
CAN001	2020-10-25	19:56:00	0
CAN001	2020-10-25	19:57:00	0
CAN001	2020-10-25	19:58:00	0
CAN001	2020-10-25	19:59:00	0
CAN001	2020-10-25	20:00:00	9
CAN001	2020-10-25	20:01:00	0
CAN001	2020-10-25	20:02:00	0
CAN001	2020-10-25	20:03:00	0
CAN001	2020-10-25	20:04:00	0
CAN001	2020-10-25	20:05:00	0
CAN001	2020-10-25	20:06:00	0
CAN001	2020-10-25	20:07:00	0
CAN001	2020-10-25	20:08:00	0
CAN001	2020-10-25	20:09:00	0
CAN001	2020-10-25	20:10:00	0
CAN001	2020-10-25	20:11:00	21
CAN001	2020-10-25	20:12:00	0
CAN001	2020-10-25	20:13:00	0
CAN001	2020-10-25	20:14:00	0
CAN001	2020-10-25	20:15:00	0
CAN001	2020-10-25	20:16:00	0
CAN001	2020-10-25	20:17:00	0
CAN001	2020-10-25	20:18:00	0
CAN001	2020-10-25	20:19:00	0
CAN001	2020-10-25	20:20:00	0
CAN001	2020-10-25	20:21:00	0
CAN001	2020-10-25	20:22:00	0
CAN001	2020-10-25	20:23:00	0
CAN001	2020-10-25	20:24:00	31
CAN001	2020-10-25	20:25:00	0
CAN001	2020-10-25	20:26:00	0
CAN001	2020-10-25	20:27:00	0
CAN001	2020-10-25	20:28:00	870
CAN001	2020-10-25	20:29:00	37
CAN001	2020-10-25	20:30:00	0
CAN001	2020-10-25	20:31:00	0
CAN001	2020-10-25	20:32:00	0
CAN001	2020-10-25	20:33:00	0
CAN001	2020-10-25	20:34:00	0
CAN001	2020-10-25	20:35:00	0
CAN001	2020-10-25	20:36:00	0
CAN001	2020-10-25	20:37:00	0
CAN001	2020-10-25	20:38:00	0
CAN001	2020-10-25	20:39:00	0
CAN001	2020-10-25	20:40:00	0
CAN001	2020-10-25	20:41:00	0
CAN001	2020-10-25	20:42:00	0
CAN001	2020-10-25	20:43:00	0
CAN001	2020-10-25	20:44:00	0
CAN001	2020-10-25	20:45:00	0
CAN001	2020-10-25	20:46:00	0
CAN001	2020-10-25	20:47:00	0
CAN001	2020-10-25	20:48:00	0
CAN001	2020-10-25	20:49:00	0
CAN001	2020-10-25	20:50:00	0
CAN001	2020-10-25	20:51:00	26
CAN001	2020-10-25	20:52:00	0
CAN001	2020-10-25	20:53:00	0
CAN001	2020-10-25	20:54:00	0
CAN001	2020-10-25	20:55:00	0
CAN001	2020-10-25	20:56:00	0
CAN001	2020-10-25	20:57:00	0
CAN001	2020-10-25	20:58:00	0
CAN001	2020-10-25	20:59:00	0
CAN001	2020-10-25	21:00:00	0
CAN001	2020-10-25	21:01:00	0
CAN001	2020-10-25	21:02:00	0
CAN001	2020-10-25	21:03:00	0
CAN001	2020-10-25	21:04:00	0
CAN001	2020-10-25	21:05:00	0
CAN001	2020-10-25	21:06:00	0
CAN001	2020-10-25	21:07:00	0
CAN001	2020-10-25	21:08:00	0
CAN001	2020-10-25	21:09:00	4
CAN001	2020-10-25	21:10:00	37
CAN001	2020-10-25	21:11:00	0
CAN001	2020-10-25	21:12:00	0
CAN001	2020-10-25	21:13:00	0
CAN001	2020-10-25	21:14:00	0
CAN001	2020-10-25	21:15:00	0
CAN001	2020-10-25	21:16:00	0
CAN001	2020-10-25	21:17:00	0
CAN001	2020-10-25	21:18:00	0
CAN001	2020-10-25	21:19:00	0
CAN001	2020-10-25	21:20:00	0
CAN001	2020-10-25	21:21:00	0
CAN001	2020-10-25	21:22:00	0
CAN001	2020-10-25	21:23:00	0
CAN001	2020-10-25	21:24:00	0
CAN001	2020-10-25	21:25:00	12
CAN001	2020-10-25	21:26:00	0
CAN001	2020-10-25	21:27:00	9
CAN001	2020-10-25	21:28:00	0
CAN001	2020-10-25	21:29:00	0
CAN001	2020-10-25	21:30:00	0
CAN001	2020-10-25	21:31:00	0
CAN001	2020-10-25	21:32:00	0
CAN001	2020-10-25	21:33:00	0
CAN001	2020-10-25	21:34:00	0
CAN001	2020-10-25	21:35:00	0
CAN001	2020-10-25	21:36:00	0
CAN001	2020-10-25	21:37:00	0
CAN001	2020-10-25	21:38:00	0
CAN001	2020-10-25	21:39:00	0
CAN001	2020-10-25	21:40:00	0
CAN001	2020-10-25	21:41:00	0
CAN001	2020-10-25	21:42:00	31
CAN001	2020-10-25	21:43:00	612
CAN001	2020-10-25	21:44:00	0
CAN001	2020-10-25	21:45:00	0
CAN001	2020-10-25	21:46:00	0
CAN001	2020-10-25	21:47:00	0
CAN001	2020-10-25	21:48:00	0
CAN001	2020-10-25	21:49:00	0
CAN001	2020-10-25	21:50:00	0
CAN001	2020-10-25	21:51:00	0
CAN001	2020-10-25	21:52:00	0
CAN001	2020-10-25	21:53:00	0
CAN001	2020-10-25	21:54:00	0
CAN001	2020-10-25	21:55:00	0
CAN001	2020-10-25	21:56:00	0
CAN001	2020-10-25	21:57:00	0
CAN001	2020-10-25	21:58:00	0
CAN001	2020-10-25	21:59:00	0
CAN001	2020-10-25	22:00:00	0
CAN001	2020-10-25	22:01:00	0
CAN001	2020-10-25	22:02:00	0
CAN001	2020-10-25	22:03:00	0
CAN001	2020-10-25	22:04:00	29
CAN001	2020-10-25	22:05:00	0
CAN001	2020-10-25	22:06:00	0
CAN001	2020-10-25	22:07:00	0
CAN001	2020-10-25	22:08:00	0
CAN001	2020-10-25	22:09:00	0
CAN001	2020-10-25	22:10:00	0
CAN001	2020-10-25	22:11:00	0
CAN001	2020-10-25	22:12:00	5
CAN001	2020-10-25	22:13:00	0
CAN001	2020-10-25	22:14:00	0
CAN001	2020-10-25	22:15:00	0
CAN001	2020-10-25	22:16:00	0
CAN001	2020-10-25	22:17:00	0
CAN001	2020-10-25	22:18:00	0
CAN001	2020-10-25	22:19:00	0
CAN001	2020-10-25	22:20:00	0
CAN001	2020-10-25	22:21:00	0
CAN001	2020-10-25	22:22:00	0
CAN001	2020-10-25	22:23:00	0
CAN001	2020-10-25	22:24:00	0
CAN001	2020-10-25	22:25:00	0
CAN001	2020-10-25	22:26:00	0
CAN001	2020-10-25	22:27:00	0
CAN001	2020-10-25	22:28:00	43
CAN001	2020-10-25	22:29:00	23
CAN001	2020-10-25	22:30:00	525
CAN001	2020-10-25	22:31:00	123
CAN001	2020-10-25	22:32:00	60
CAN001	2020-10-25	22:33:00	0
CAN001	2020-10-25	22:34:00	0
CAN001	2020-10-25	22:35:00	0
CAN001	2020-10-25	22:36:00	0
CAN001	2020-10-25	22:37:00	0
CAN001	2020-10-25	22:38:00	0
CAN001	2020-10-25	22:39:00	6
CAN001	2020-10-25	22:40:00	0
CAN001	2020-10-25	22:41:00	0
CAN001	2020-10-25	22:42:00	0
CAN001	2020-10-25	22:43:00	0
CAN001	2020-10-25	22:44:00	0
CAN001	2020-10-25	22:45:00	0
CAN001	2020-10-25	22:46:00	0
CAN001	2020-10-25	22:47:00	0
CAN001	2020-10-25	22:48:00	0
CAN001	2020-10-25	22:49:00	0
CAN001	2020-10-25	22:50:00	0
CAN001	2020-10-25	22:51:00	0
CAN001	2020-10-25	22:52:00	0
CAN001	2020-10-25	22:53:00	0
CAN001	2020-10-25	22:54:00	0
CAN001	2020-10-25	22:55:00	0
CAN001	2020-10-25	22:56:00	0
CAN001	2020-10-25	22:57:00	0
CAN001	2020-10-25	22:58:00	0
CAN001	2020-10-25	22:59:00	0
CAN001	2020-10-25	23:00:00	21
CAN001	2020-10-25	23:01:00	0
CAN001	2020-10-25	23:02:00	456
CAN001	2020-10-25	23:03:00	809
CAN001	2020-10-25	23:04:00	84
CAN001	2020-10-25	23:05:00	42
CAN001	2020-10-25	23:06:00	17
CAN001	2020-10-25	23:07:00	0
CAN001	2020-10-25	23:08:00	0
CAN001	2020-10-25	23:09:00	17
CAN001	2020-10-25	23:10:00	0
CAN001	2020-10-25	23:11:00	0
CAN001	2020-10-25	23:12:00	0
CAN001	2020-10-25	23:13:00	0
CAN001	2020-10-25	23:14:00	0
CAN001	2020-10-25	23:15:00	0
CAN001	2020-10-25	23:16:00	0
CAN001	2020-10-25	23:17:00	0
CAN001	2020-10-25	23:18:00	0
CAN001	2020-10-25	23:19:00	0
CAN001	2020-10-25	23:20:00	0
CAN001	2020-10-25	23:21:00	0
CAN001	2020-10-25	23:22:00	0
CAN001	2020-10-25	23:23:00	0
CAN001	2020-10-25	23:24:00	0
CAN001	2020-10-25	23:25:00	0
CAN001	2020-10-25	23:26:00	0
CAN001	2020-10-25	23:27:00	0
CAN001	2020-10-25	23:28:00	0
CAN001	2020-10-25	23:29:00	0
CAN001	2020-10-25	23:30:00	0
CAN001	2020-10-25	23:31:00	45
CAN001	2020-10-25	23:32:00	18
CAN001	2020-10-25	23:33:00	0
CAN001	2020-10-25	23:34:00	0
CAN001	2020-10-25	23:35:00	0
CAN001	2020-10-25	23:36:00	0
CAN001	2020-10-25	23:37:00	0
CAN001	2020-10-25	23:38:00	0
CAN001	2020-10-25	23:39:00	0
CAN001	2020-10-25	23:40:00	0
CAN001	2020-10-25	23:41:00	0
CAN001	2020-10-25	23:42:00	9
CAN001	2020-10-25	23:43:00	0
CAN001	2020-10-25	23:44:00	0
CAN001	2020-10-25	23:45:00	0
CAN001	2020-10-25	23:46:00	0
CAN001	2020-10-25	23:47:00	0
CAN001	2020-10-25	23:48:00	0
CAN001	2020-10-25	23:49:00	0
CAN001	2020-10-25	23:50:00	0
CAN001	2020-10-25	23:51:00	5
CAN001	2020-10-25	23:52:00	0
CAN001	2020-10-25	23:53:00	0
CAN001	2020-10-25	23:54:00	0
CAN001	2020-10-25	23:55:00	0
CAN001	2020-10-25	23:56:00	0
CAN001	2020-10-25	23:57:00	0
CAN001	2020-10-25	23:58:00	8
CAN001	2020-10-25	23:59:00	14
CAN001	2020-10-26	00:00:00	0
CAN001	2020-10-26	00:01:00	15
CAN001	2020-10-26	00:02:00	11
CAN001	2020-10-26	00:03:00	0
CAN001	2020-10-26	00:04:00	31
CAN001	2020-10-26	00:05:00	625
CAN001	2020-10-26	00:06:00	23
CAN001	2020-10-26	00:07:00	0
CAN001	2020-10-26	00:08:00	0
CAN001	2020-10-26	00:09:00	0
CAN001	2020-10-26	00:10:00	0
CAN001	2020-10-26	00:11:00	0
CAN001	2020-10-26	00:12:00	0
CAN001	2020-10-26	00:13:00	0
CAN001	2020-10-26	00:14:00	0
CAN001	2020-10-26	00:15:00	0
CAN001	2020-10-26	00:16:00	0
CAN001	2020-10-26	00:17:00	0
CAN001	2020-10-26	00:18:00	0
CAN001	2020-10-26	00:19:00	0
CAN001	2020-10-26	00:20:00	0
CAN001	2020-10-26	00:21:00	9
CAN001	2020-10-26	00:22:00	30
CAN001	2020-10-26	00:23:00	0
CAN001	2020-10-26	00:24:00	0
CAN001	2020-10-26	00:25:00	0
CAN001	2020-10-26	00:26:00	25
CAN001	2020-10-26	00:27:00	0
CAN001	2020-10-26	00:28:00	0
CAN001	2020-10-26	00:29:00	0
CAN001	2020-10-26	00:30:00	0
CAN001	2020-10-26	00:31:00	0
CAN001	2020-10-26	00:32:00	0
CAN001	2020-10-26	00:33:00	0
CAN001	2020-10-26	00:34:00	0
CAN001	2020-10-26	00:35:00	0
CAN001	2020-10-26	00:36:00	0
CAN001	2020-10-26	00:37:00	0
CAN001	2020-10-26	00:38:00	0
CAN001	2020-10-26	00:39:00	0
CAN001	2020-10-26	00:40:00	10
CAN001	2020-10-26	00:41:00	0
CAN001	2020-10-26	00:42:00	0
CAN001	2020-10-26	00:43:00	0
CAN001	2020-10-26	00:44:00	0
CAN001	2020-10-26	00:45:00	29
CAN001	2020-10-26	00:46:00	0
CAN001	2020-10-26	00:47:00	0
CAN001	2020-10-26	00:48:00	0
CAN001	2020-10-26	00:49:00	0
CAN001	2020-10-26	00:50:00	0
CAN001	2020-10-26	00:51:00	0
CAN001	2020-10-26	00:52:00	0
CAN001	2020-10-26	00:53:00	37
CAN001	2020-10-26	00:54:00	22
CAN001	2020-10-26	00:55:00	0
CAN001	2020-10-26	00:56:00	0
CAN001	2020-10-26	00:57:00	0
CAN001	2020-10-26	00:58:00	0
CAN001	2020-10-26	00:59:00	0
CAN001	2020-10-26	01:00:00	0
CAN001	2020-10-26	01:01:00	0
CAN001	2020-10-26	01:02:00	0
CAN001	2020-10-26	01:03:00	0
CAN001	2020-10-26	01:04:00	0
CAN001	2020-10-26	01:05:00	5
CAN001	2020-10-26	01:06:00	0
CAN001	2020-10-26	01:07:00	25
CAN001	2020-10-26	01:08:00	0
CAN001	2020-10-26	01:09:00	23
CAN001	2020-10-26	01:10:00	0
CAN001	2020-10-26	01:11:00	0
CAN001	2020-10-26	01:12:00	0
CAN001	2020-10-26	01:13:00	0
CAN001	2020-10-26	01:14:00	44
CAN001	2020-10-26	01:15:00	0
CAN001	2020-10-26	01:16:00	6
CAN001	2020-10-26	01:17:00	527
CAN001	2020-10-26	01:18:00	19
CAN001	2020-10-26	01:19:00	58
CAN001	2020-10-26	01:20:00	0
CAN001	2020-10-26	01:21:00	0
CAN001	2020-10-26	01:22:00	0
CAN001	2020-10-26	01:23:00	0
CAN001	2020-10-26	01:24:00	0
CAN001	2020-10-26	01:25:00	0
CAN001	2020-10-26	01:26:00	0
CAN001	2020-10-26	01:27:00	0
CAN001	2020-10-26	01:28:00	0
CAN001	2020-10-26	01:29:00	0
CAN001	2020-10-26	01:30:00	0
CAN001	2020-10-26	01:31:00	0
CAN001	2020-10-26	01:32:00	0
CAN001	2020-10-26	01:33:00	14
CAN001	2020-10-26	01:34:00	0
CAN001	2020-10-26	01:35:00	0
CAN001	2020-10-26	01:36:00	0
CAN001	2020-10-26	01:37:00	0
CAN001	2020-10-26	01:38:00	0
CAN001	2020-10-26	01:39:00	0
CAN001	2020-10-26	01:40:00	0
CAN001	2020-10-26	01:41:00	0
CAN001	2020-10-26	01:42:00	0
CAN001	2020-10-26	01:43:00	0
CAN001	2020-10-26	01:44:00	0
CAN001	2020-10-26	01:45:00	0
CAN001	2020-10-26	01:46:00	0
CAN001	2020-10-26	01:47:00	0
CAN001	2020-10-26	01:48:00	0
CAN001	2020-10-26	01:49:00	0
CAN001	2020-10-26	01:50:00	0
CAN001	2020-10-26	01:51:00	5
CAN001	2020-10-26	01:52:00	0
CAN001	2020-10-26	01:53:00	0
CAN001	2020-10-26	01:54:00	0
CAN001	2020-10-26	01:55:00	0
CAN001	2020-10-26	01:56:00	0
CAN001	2020-10-26	01:57:00	0
CAN001	2020-10-26	01:58:00	0
CAN001	2020-10-26	01:59:00	508
CAN001	2020-10-26	02:00:00	129
CAN001	2020-10-26	02:01:00	45
CAN001	2020-10-26	02:02:00	0
CAN001	2020-10-26	02:03:00	0
CAN001	2020-10-26	02:04:00	0
CAN001	2020-10-26	02:05:00	0
CAN001	2020-10-26	02:06:00	0
CAN001	2020-10-26	02:07:00	0
CAN001	2020-10-26	02:08:00	0
CAN001	2020-10-26	02:09:00	0
CAN001	2020-10-26	02:10:00	0
CAN001	2020-10-26	02:11:00	22
CAN001	2020-10-26	02:12:00	0
CAN001	2020-10-26	02:13:00	0
CAN001	2020-10-26	02:14:00	0
CAN001	2020-10-26	02:15:00	0
CAN001	2020-10-26	02:16:00	0
CAN001	2020-10-26	02:17:00	0
CAN001	2020-10-26	02:18:00	0
CAN001	2020-10-26	02:19:00	0
CAN001	2020-10-26	02:20:00	0
CAN001	2020-10-26	02:21:00	0
CAN001	2020-10-26	02:22:00	0
CAN001	2020-10-26	02:23:00	16
CAN001	2020-10-26	02:24:00	0
CAN001	2020-10-26	02:25:00	0
CAN001	2020-10-26	02:26:00	0
CAN001	2020-10-26	02:27:00	0
CAN001	2020-10-26	02:28:00	0
CAN001	2020-10-26	02:29:00	0
CAN001	2020-10-26	02:30:00	0
CAN001	2020-10-26	02:31:00	0
CAN001	2020-10-26	02:32:00	0
CAN001	2020-10-26	02:33:00	0
CAN001	2020-10-26	02:34:00	0
CAN001	2020-10-26	02:35:00	0
CAN001	2020-10-26	02:36:00	0
CAN001	2020-10-26	02:37:00	0
CAN001	2020-10-26	02:38:00	0
CAN001	2020-10-26	02:39:00	0
CAN001	2020-10-26	02:40:00	0
CAN001	2020-10-26	02:41:00	0
CAN001	2020-10-26	02:42:00	0
CAN001	2020-10-26	02:43:00	0
CAN001	2020-10-26	02:44:00	0
CAN001	2020-10-26	02:45:00	0
CAN001	2020-10-26	02:46:00	0
CAN001	2020-10-26	02:47:00	29
CAN001	2020-10-26	02:48:00	0
CAN001	2020-10-26	02:49:00	0
CAN001	2020-10-26	02:50:00	0
CAN001	2020-10-26	02:51:00	0
CAN001	2020-10-26	02:52:00	0
CAN001	2020-10-26	02:53:00	0
CAN001	2020-10-26	02:54:00	0
CAN001	2020-10-26	02:55:00	0
CAN001	2020-10-26	02:56:00	0
CAN001	2020-10-26	02:57:00	0
CAN001	2020-10-26	02:58:00	0
CAN001	2020-10-26	02:59:00	0
CAN001	2020-10-26	03:00:00	0
CAN001	2020-10-26	03:01:00	0
CAN001	2020-10-26	03:02:00	0
CAN001	2020-10-26	03:03:00	0
CAN001	2020-10-26	03:04:00	0
CAN001	2020-10-26	03:05:00	0
CAN001	2020-10-26	03:06:00	0
CAN001	2020-10-26	03:07:00	0
CAN001	2020-10-26	03:08:00	0
CAN001	2020-10-26	03:09:00	0
CAN001	2020-10-26	03:10:00	533
CAN001	2020-10-26	03:11:00	34
CAN001	2020-10-26	03:12:00	0
CAN001	2020-10-26	03:13:00	0
CAN001	2020-10-26	03:14:00	0
CAN001	2020-10-26	03:15:00	0
CAN001	2020-10-26	03:16:00	0
CAN001	2020-10-26	03:17:00	0
CAN001	2020-10-26	03:18:00	0
CAN001	2020-10-26	03:19:00	0
CAN001	2020-10-26	03:20:00	0
CAN001	2020-10-26	03:21:00	0
CAN001	2020-10-26	03:22:00	0
CAN001	2020-10-26	03:23:00	0
CAN001	2020-10-26	03:24:00	0
CAN001	2020-10-26	03:25:00	0
CAN001	2020-10-26	03:26:00	0
CAN001	2020-10-26	03:27:00	0
CAN001	2020-10-26	03:28:00	0
CAN001	2020-10-26	03:29:00	0
CAN001	2020-10-26	03:30:00	0
CAN001	2020-10-26	03:31:00	0
CAN001	2020-10-26	03:32:00	0
CAN001	2020-10-26	03:33:00	0
CAN001	2020-10-26	03:34:00	0
CAN001	2020-10-26	03:35:00	0
CAN001	2020-10-26	03:36:00	0
CAN001	2020-10-26	03:37:00	0
CAN001	2020-10-26	03:38:00	0
CAN001	2020-10-26	03:39:00	0
CAN001	2020-10-26	03:40:00	0
CAN001	2020-10-26	03:41:00	30
CAN001	2020-10-26	03:42:00	0
CAN001	2020-10-26	03:43:00	0
CAN001	2020-10-26	03:44:00	0
CAN001	2020-10-26	03:45:00	4
CAN001	2020-10-26	03:46:00	0
CAN001	2020-10-26	03:47:00	0
CAN001	2020-10-26	03:48:00	17
CAN001	2020-10-26	03:49:00	0
CAN001	2020-10-26	03:50:00	49
CAN001	2020-10-26	03:51:00	5
CAN001	2020-10-26	03:52:00	60
CAN001	2020-10-26	03:53:00	9
CAN001	2020-10-26	03:54:00	36
CAN001	2020-10-26	03:55:00	481
CAN001	2020-10-26	03:56:00	126
CAN001	2020-10-26	03:57:00	0
CAN001	2020-10-26	03:58:00	0
CAN001	2020-10-26	03:59:00	0
CAN001	2020-10-26	04:00:00	0
CAN001	2020-10-26	04:01:00	0
CAN001	2020-10-26	04:02:00	6
CAN001	2020-10-26	04:03:00	16
CAN001	2020-10-26	04:04:00	0
CAN001	2020-10-26	04:05:00	0
CAN001	2020-10-26	04:06:00	0
CAN001	2020-10-26	04:07:00	0
CAN001	2020-10-26	04:08:00	0
CAN001	2020-10-26	04:09:00	0
CAN001	2020-10-26	04:10:00	0
CAN001	2020-10-26	04:11:00	0
CAN001	2020-10-26	04:12:00	0
CAN001	2020-10-26	04:13:00	20
CAN001	2020-10-26	04:14:00	0
CAN001	2020-10-26	04:15:00	0
CAN001	2020-10-26	04:16:00	0
CAN001	2020-10-26	04:17:00	0
CAN001	2020-10-26	04:18:00	0
CAN001	2020-10-26	04:19:00	0
CAN001	2020-10-26	04:20:00	0
CAN001	2020-10-26	04:21:00	0
CAN001	2020-10-26	04:22:00	0
CAN001	2020-10-26	04:23:00	0
CAN001	2020-10-26	04:24:00	0
CAN001	2020-10-26	04:25:00	0
CAN001	2020-10-26	04:26:00	0
CAN001	2020-10-26	04:27:00	0
CAN001	2020-10-26	04:28:00	11
CAN001	2020-10-26	04:29:00	0
CAN001	2020-10-26	04:30:00	0
CAN001	2020-10-26	04:31:00	0
CAN001	2020-10-26	04:32:00	0
CAN001	2020-10-26	04:33:00	0
CAN001	2020-10-26	04:34:00	0
CAN001	2020-10-26	04:35:00	0
CAN001	2020-10-26	04:36:00	0
CAN001	2020-10-26	04:37:00	0
CAN001	2020-10-26	04:38:00	0
CAN001	2020-10-26	04:39:00	0
CAN001	2020-10-26	04:40:00	25
CAN001	2020-10-26	04:41:00	0
CAN001	2020-10-26	04:42:00	0
CAN001	2020-10-26	04:43:00	0
CAN001	2020-10-26	04:44:00	0
CAN001	2020-10-26	04:45:00	0
CAN001	2020-10-26	04:46:00	0
CAN001	2020-10-26	04:47:00	0
CAN001	2020-10-26	04:48:00	21
CAN001	2020-10-26	04:49:00	0
CAN001	2020-10-26	04:50:00	0
CAN001	2020-10-26	04:51:00	0
CAN001	2020-10-26	04:52:00	0
CAN001	2020-10-26	04:53:00	0
CAN001	2020-10-26	04:54:00	28
CAN001	2020-10-26	04:55:00	34
CAN001	2020-10-26	04:56:00	0
CAN001	2020-10-26	04:57:00	0
CAN001	2020-10-26	04:58:00	0
CAN001	2020-10-26	04:59:00	0
CAN001	2020-10-26	05:00:00	0
CAN001	2020-10-26	05:01:00	0
CAN001	2020-10-26	05:02:00	36
CAN001	2020-10-26	05:03:00	0
CAN001	2020-10-26	05:04:00	0
CAN001	2020-10-26	05:05:00	0
CAN001	2020-10-26	05:06:00	0
CAN001	2020-10-26	05:07:00	0
CAN001	2020-10-26	05:08:00	0
CAN001	2020-10-26	05:09:00	0
CAN001	2020-10-26	05:10:00	0
CAN001	2020-10-26	05:11:00	0
CAN001	2020-10-26	05:12:00	49
CAN001	2020-10-26	05:13:00	0
CAN001	2020-10-26	05:14:00	473
CAN001	2020-10-26	05:15:00	138
CAN001	2020-10-26	05:16:00	18
CAN001	2020-10-26	05:17:00	17
CAN001	2020-10-26	05:18:00	0
CAN001	2020-10-26	05:19:00	0
CAN001	2020-10-26	05:20:00	0
CAN001	2020-10-26	05:21:00	0
CAN001	2020-10-26	05:22:00	0
CAN001	2020-10-26	05:23:00	0
CAN001	2020-10-26	05:24:00	0
CAN001	2020-10-26	05:25:00	0
CAN001	2020-10-26	05:26:00	0
CAN001	2020-10-26	05:27:00	0
CAN001	2020-10-26	05:28:00	0
CAN001	2020-10-26	05:29:00	0
CAN001	2020-10-26	05:30:00	0
CAN001	2020-10-26	05:31:00	0
CAN001	2020-10-26	05:32:00	0
CAN001	2020-10-26	05:33:00	0
CAN001	2020-10-26	05:34:00	0
CAN001	2020-10-26	05:35:00	0
CAN001	2020-10-26	05:36:00	0
CAN001	2020-10-26	05:37:00	0
CAN001	2020-10-26	05:38:00	0
CAN001	2020-10-26	05:39:00	0
CAN001	2020-10-26	05:40:00	8
CAN001	2020-10-26	05:41:00	0
CAN001	2020-10-26	05:42:00	0
CAN001	2020-10-26	05:43:00	0
CAN001	2020-10-26	05:44:00	0
CAN001	2020-10-26	05:45:00	0
CAN001	2020-10-26	05:46:00	0
CAN001	2020-10-26	05:47:00	0
CAN001	2020-10-26	05:48:00	0
CAN001	2020-10-26	05:49:00	0
CAN001	2020-10-26	05:50:00	0
CAN001	2020-10-26	05:51:00	0
CAN001	2020-10-26	05:52:00	0
CAN001	2020-10-26	05:53:00	0
CAN001	2020-10-26	05:54:00	0
CAN001	2020-10-26	05:55:00	42
CAN001	2020-10-26	05:56:00	5
CAN001	2020-10-26	05:57:00	90
CAN001	2020-10-26	05:58:00	663
CAN001	2020-10-26	05:59:00	139
CAN001	2020-10-26	06:00:00	0
CAN001	2020-10-26	06:01:00	0
CAN001	2020-10-26	06:02:00	0
CAN001	2020-10-26	06:03:00	0
CAN001	2020-10-26	06:04:00	0
CAN001	2020-10-26	06:05:00	0
CAN001	2020-10-26	06:06:00	0
CAN001	2020-10-26	06:07:00	0
CAN001	2020-10-26	06:08:00	0
CAN001	2020-10-26	06:09:00	0
CAN001	2020-10-26	06:10:00	0
CAN001	2020-10-26	06:11:00	0
CAN001	2020-10-26	06:12:00	0
CAN001	2020-10-26	06:13:00	0
CAN001	2020-10-26	06:14:00	6
CAN001	2020-10-26	06:15:00	58
CAN001	2020-10-26	06:16:00	41
CAN001	2020-10-26	06:17:00	15
CAN001	2020-10-26	06:18:00	522
CAN001	2020-10-26	06:19:00	4
CAN001	2020-10-26	06:20:00	0
CAN001	2020-10-26	06:21:00	0
CAN001	2020-10-26	06:22:00	0
CAN001	2020-10-26	06:23:00	0
CAN001	2020-10-26	06:24:00	0
CAN001	2020-10-26	06:25:00	0
CAN001	2020-10-26	06:26:00	0
CAN001	2020-10-26	06:27:00	0
CAN001	2020-10-26	06:28:00	0
CAN001	2020-10-26	06:29:00	16
CAN001	2020-10-26	06:30:00	0
CAN001	2020-10-26	06:31:00	0
CAN001	2020-10-26	06:32:00	0
CAN001	2020-10-26	06:33:00	0
CAN001	2020-10-26	06:34:00	0
CAN001	2020-10-26	06:35:00	0
CAN001	2020-10-26	06:36:00	0
CAN001	2020-10-26	06:37:00	0
CAN001	2020-10-26	06:38:00	0
CAN001	2020-10-26	06:39:00	13
CAN001	2020-10-26	06:40:00	0
CAN001	2020-10-26	06:41:00	0
CAN001	2020-10-26	06:42:00	0
CAN001	2020-10-26	06:43:00	0
CAN001	2020-10-26	06:44:00	0
CAN001	2020-10-26	06:45:00	0
CAN001	2020-10-26	06:46:00	0
CAN001	2020-10-26	06:47:00	0
CAN001	2020-10-26	06:48:00	0
CAN001	2020-10-26	06:49:00	11
CAN001	2020-10-26	06:50:00	0
CAN001	2020-10-26	06:51:00	18
CAN001	2020-10-26	06:52:00	93
CAN001	2020-10-26	06:53:00	23
CAN001	2020-10-26	06:54:00	15
CAN001	2020-10-26	06:55:00	43
CAN001	2020-10-26	06:56:00	1029
CAN001	2020-10-26	06:57:00	737
CAN001	2020-10-26	06:58:00	517
CAN001	2020-10-26	06:59:00	818
CAN001	2020-10-26	07:00:00	109
CAN001	2020-10-26	07:01:00	93
CAN001	2020-10-26	07:02:00	42
CAN001	2020-10-26	07:03:00	22
CAN001	2020-10-26	07:04:00	0
CAN001	2020-10-26	07:05:00	520
CAN001	2020-10-26	07:06:00	1000
CAN001	2020-10-26	07:07:00	2003
CAN001	2020-10-26	07:08:00	476
CAN001	2020-10-26	07:09:00	33
CAN001	2020-10-26	07:10:00	390
CAN001	2020-10-26	07:11:00	1307
CAN001	2020-10-26	07:12:00	238
CAN001	2020-10-26	07:13:00	0
CAN001	2020-10-26	07:14:00	0
CAN001	2020-10-26	07:15:00	4
CAN001	2020-10-26	07:16:00	0
CAN001	2020-10-26	07:17:00	0
CAN001	2020-10-26	07:18:00	0
CAN001	2020-10-26	07:19:00	0
CAN001	2020-10-26	07:20:00	4
CAN001	2020-10-26	07:21:00	5
CAN001	2020-10-26	07:22:00	0
CAN001	2020-10-26	07:23:00	17
CAN001	2020-10-26	07:24:00	21
CAN001	2020-10-26	07:25:00	0
CAN001	2020-10-26	07:26:00	0
CAN001	2020-10-26	07:27:00	5
CAN001	2020-10-26	07:28:00	16
CAN001	2020-10-26	07:29:00	0
CAN001	2020-10-26	07:30:00	0
CAN001	2020-10-26	07:31:00	0
CAN001	2020-10-26	07:32:00	0
CAN001	2020-10-26	07:33:00	0
CAN001	2020-10-26	07:34:00	0
CAN001	2020-10-26	07:35:00	15
CAN001	2020-10-26	07:36:00	0
CAN001	2020-10-26	07:37:00	0
CAN001	2020-10-26	07:38:00	0
CAN001	2020-10-26	07:39:00	54
CAN001	2020-10-26	07:40:00	56
CAN001	2020-10-26	07:41:00	0
CAN001	2020-10-26	07:42:00	0
CAN001	2020-10-26	07:43:00	11
CAN001	2020-10-26	07:44:00	94
CAN001	2020-10-26	07:45:00	0
CAN001	2020-10-26	07:46:00	0
CAN001	2020-10-26	07:47:00	0
CAN001	2020-10-26	07:48:00	0
CAN001	2020-10-26	07:49:00	0
CAN001	2020-10-26	07:50:00	0
CAN001	2020-10-26	07:51:00	8
CAN001	2020-10-26	07:52:00	0
CAN001	2020-10-26	07:53:00	337
CAN001	2020-10-26	07:54:00	4
CAN001	2020-10-26	07:55:00	550
CAN001	2020-10-26	07:56:00	1360
CAN001	2020-10-26	07:57:00	870
CAN001	2020-10-26	07:58:00	1860
CAN001	2020-10-26	07:59:00	1915
CAN001	2020-10-26	08:00:00	1708
CAN001	2020-10-26	08:01:00	264
CAN001	2020-10-26	08:02:00	551
CAN001	2020-10-26	08:03:00	867
CAN001	2020-10-26	08:04:00	1023
CAN001	2020-10-26	08:05:00	797
CAN001	2020-10-26	08:06:00	611
CAN001	2020-10-26	08:07:00	993
CAN001	2020-10-26	08:08:00	486
CAN001	2020-10-26	08:09:00	321
CAN001	2020-10-26	08:10:00	40
CAN001	2020-10-26	08:11:00	0
CAN001	2020-10-26	08:12:00	0
CAN001	2020-10-26	08:13:00	8
CAN001	2020-10-26	08:14:00	33
CAN001	2020-10-26	08:15:00	11
CAN001	2020-10-26	08:16:00	14
CAN001	2020-10-26	08:17:00	0
CAN001	2020-10-26	08:18:00	14
CAN001	2020-10-26	08:19:00	0
CAN001	2020-10-26	08:20:00	0
CAN001	2020-10-26	08:21:00	0
CAN001	2020-10-26	08:22:00	0
CAN001	2020-10-26	08:23:00	0
CAN001	2020-10-26	08:24:00	0
CAN001	2020-10-26	08:25:00	0
CAN001	2020-10-26	08:26:00	0
CAN001	2020-10-26	08:27:00	4
CAN001	2020-10-26	08:28:00	0
CAN001	2020-10-26	08:29:00	0
CAN001	2020-10-26	08:30:00	0
CAN001	2020-10-26	08:31:00	12
CAN001	2020-10-26	08:32:00	0
CAN001	2020-10-26	08:33:00	6
CAN001	2020-10-26	08:34:00	0
CAN001	2020-10-26	08:35:00	0
CAN001	2020-10-26	08:36:00	0
CAN001	2020-10-26	08:37:00	100
CAN001	2020-10-26	08:38:00	0
CAN001	2020-10-26	08:39:00	0
CAN001	2020-10-26	08:40:00	0
CAN001	2020-10-26	08:41:00	0
CAN001	2020-10-26	08:42:00	0
CAN001	2020-10-26	08:43:00	0
CAN001	2020-10-26	08:44:00	0
CAN001	2020-10-26	08:45:00	11
CAN001	2020-10-26	08:46:00	17
CAN001	2020-10-26	08:47:00	25
CAN001	2020-10-26	08:48:00	19
CAN001	2020-10-26	08:49:00	1161
CAN001	2020-10-26	08:50:00	1016
CAN001	2020-10-26	08:51:00	1083
CAN001	2020-10-26	08:52:00	157
CAN001	2020-10-26	08:53:00	750
CAN001	2020-10-26	08:54:00	356
CAN001	2020-10-26	08:55:00	440
CAN001	2020-10-26	08:56:00	448
CAN001	2020-10-26	08:57:00	94
CAN001	2020-10-26	08:58:00	0
CAN001	2020-10-26	08:59:00	508
CAN001	2020-10-26	09:00:00	1074
CAN001	2020-10-26	09:01:00	1386
CAN001	2020-10-26	09:02:00	464
CAN001	2020-10-26	09:03:00	502
CAN001	2020-10-26	09:04:00	543
CAN001	2020-10-26	09:05:00	610
CAN001	2020-10-26	09:06:00	552
CAN001	2020-10-26	09:07:00	164
CAN001	2020-10-26	09:08:00	271
CAN001	2020-10-26	09:09:00	926
CAN001	2020-10-26	09:10:00	945
CAN001	2020-10-26	09:11:00	57
CAN001	2020-10-26	09:12:00	4
CAN001	2020-10-26	09:13:00	0
CAN001	2020-10-26	09:14:00	0
CAN001	2020-10-26	09:15:00	4
CAN001	2020-10-26	09:16:00	5
CAN001	2020-10-26	09:17:00	4
CAN001	2020-10-26	09:18:00	0
[truncated: 342,161+ more rows]

## Sheet: companion dogs
ID	Date	Time	Activity.Count
CAN063	2021-11-05	00:00:00	0
CAN063	2021-11-05	00:01:00	0
CAN063	2021-11-05	00:02:00	0
CAN063	2021-11-05	00:03:00	0
CAN063	2021-11-05	00:04:00	0
CAN063	2021-11-05	00:05:00	0
CAN063	2021-11-05	00:06:00	0
CAN063	2021-11-05	00:07:00	0
CAN063	2021-11-05	00:08:00	0
CAN063	2021-11-05	00:09:00	0
CAN063	2021-11-05	00:10:00	34
CAN063	2021-11-05	00:11:00	0
CAN063	2021-11-05	00:12:00	0
CAN063	2021-11-05	00:13:00	0
CAN063	2021-11-05	00:14:00	0
CAN063	2021-11-05	00:15:00	0
CAN063	2021-11-05	00:16:00	0
CAN063	2021-11-05	00:17:00	0
CAN063	2021-11-05	00:18:00	0
CAN063	2021-11-05	00:19:00	0
CAN063	2021-11-05	00:20:00	0
CAN063	2021-11-05	00:21:00	0
CAN063	2021-11-05	00:22:00	0
CAN063	2021-11-05	00:23:00	0
CAN063	2021-11-05	00:24:00	0
CAN063	2021-11-05	00:25:00	0
CAN063	2021-11-05	00:26:00	0
CAN063	2021-11-05	00:27:00	0
CAN063	2021-11-05	00:28:00	0
CAN063	2021-11-05	00:29:00	0
CAN063	2021-11-05	00:30:00	0
CAN063	2021-11-05	00:31:00	0
CAN063	2021-11-05	00:32:00	0
CAN063	2021-11-05	00:33:00	0
CAN063	2021-11-05	00:34:00	0
CAN063	2021-11-05	00:35:00	0
CAN063	2021-11-05	00:36:00	0
CAN063	2021-11-05	00:37:00	0
CAN063	2021-11-05	00:38:00	0
CAN063	2021-11-05	00:39:00	0
CAN063	2021-11-05	00:40:00	0
CAN063	2021-11-05	00:41:00	0
CAN063	2021-11-05	00:42:00	0
CAN063	2021-11-05	00:43:00	0
CAN063	2021-11-05	00:44:00	0
CAN063	2021-11-05	00:45:00	0
CAN063	2021-11-05	00:46:00	17
CAN063	2021-11-05	00:47:00	0
CAN063	2021-11-05	00:48:00	32
CAN063	2021-11-05	00:49:00	19
CAN063	2021-11-05	00:50:00	20
CAN063	2021-11-05	00:51:00	0
CAN063	2021-11-05	00:52:00	43
CAN063	2021-11-05	00:53:00	0
CAN063	2021-11-05	00:54:00	0
CAN063	2021-11-05	00:55:00	0
CAN063	2021-11-05	00:56:00	0
CAN063	2021-11-05	00:57:00	0
CAN063	2021-11-05	00:58:00	0
CAN063	2021-11-05	00:59:00	0
CAN063	2021-11-05	01:00:00	0
CAN063	2021-11-05	01:01:00	0
CAN063	2021-11-05	01:02:00	0
CAN063	2021-11-05	01:03:00	0
CAN063	2021-11-05	01:04:00	0
CAN063	2021-11-05	01:05:00	0
CAN063	2021-11-05	01:06:00	0
CAN063	2021-11-05	01:07:00	0
CAN063	2021-11-05	01:08:00	0
CAN063	2021-11-05	01:09:00	0
CAN063	2021-11-05	01:10:00	0
CAN063	2021-11-05	01:11:00	0
CAN063	2021-11-05	01:12:00	0
CAN063	2021-11-05	01:13:00	0
CAN063	2021-11-05	01:14:00	0
CAN063	2021-11-05	01:15:00	0
CAN063	2021-11-05	01:16:00	0
CAN063	2021-11-05	01:17:00	0
CAN063	2021-11-05	01:18:00	0
CAN063	2021-11-05	01:19:00	4
CAN063	2021-11-05	01:20:00	0
CAN063	2021-11-05	01:21:00	0
CAN063	2021-11-05	01:22:00	0
CAN063	2021-11-05	01:23:00	0
CAN063	2021-11-05	01:24:00	0
CAN063	2021-11-05	01:25:00	0
CAN063	2021-11-05	01:26:00	0
CAN063	2021-11-05	01:27:00	0
CAN063	2021-11-05	01:28:00	0
CAN063	2021-11-05	01:29:00	0
CAN063	2021-11-05	01:30:00	0
CAN063	2021-11-05	01:31:00	0
CAN063	2021-11-05	01:32:00	0
CAN063	2021-11-05	01:33:00	0
CAN063	2021-11-05	01:34:00	0
CAN063	2021-11-05	01:35:00	0
CAN063	2021-11-05	01:36:00	0
CAN063	2021-11-05	01:37:00	0
CAN063	2021-11-05	01:38:00	0
CAN063	2021-11-05	01:39:00	0
CAN063	2021-11-05	01:40:00	0
CAN063	2021-11-05	01:41:00	0
CAN063	2021-11-05	01:42:00	0
CAN063	2021-11-05	01:43:00	0
CAN063	2021-11-05	01:44:00	0
CAN063	2021-11-05	01:45:00	0
CAN063	2021-11-05	01:46:00	0
CAN063	2021-11-05	01:47:00	0
CAN063	2021-11-05	01:48:00	0
CAN063	2021-11-05	01:49:00	20
CAN063	2021-11-05	01:50:00	0
CAN063	2021-11-05	01:51:00	0
CAN063	2021-11-05	01:52:00	0
CAN063	2021-11-05	01:53:00	0
CAN063	2021-11-05	01:54:00	0
CAN063	2021-11-05	01:55:00	0
CAN063	2021-11-05	01:56:00	0
CAN063	2021-11-05	01:57:00	0
CAN063	2021-11-05	01:58:00	0
CAN063	2021-11-05	01:59:00	0
CAN063	2021-11-05	02:00:00	0
CAN063	2021-11-05	02:01:00	0
CAN063	2021-11-05	02:02:00	0
CAN063	2021-11-05	02:03:00	0
CAN063	2021-11-05	02:04:00	0
CAN063	2021-11-05	02:05:00	0
CAN063	2021-11-05	02:06:00	0
CAN063	2021-11-05	02:07:00	0
CAN063	2021-11-05	02:08:00	0
CAN063	2021-11-05	02:09:00	0
CAN063	2021-11-05	02:10:00	0
CAN063	2021-11-05	02:11:00	0
CAN063	2021-11-05	02:12:00	0
CAN063	2021-11-05	02:13:00	0
CAN063	2021-11-05	02:14:00	0
CAN063	2021-11-05	02:15:00	0
CAN063	2021-11-05	02:16:00	0
CAN063	2021-11-05	02:17:00	0
CAN063	2021-11-05	02:18:00	0
CAN063	2021-11-05	02:19:00	0
CAN063	2021-11-05	02:20:00	0
CAN063	2021-11-05	02:21:00	0
CAN063	2021-11-05	02:22:00	64
CAN063	2021-11-05	02:23:00	0
CAN063	2021-11-05	02:24:00	0
CAN063	2021-11-05	02:25:00	0
CAN063	2021-11-05	02:26:00	15
CAN063	2021-11-05	02:27:00	128
CAN063	2021-11-05	02:28:00	0
CAN063	2021-11-05	02:29:00	6
CAN063	2021-11-05	02:30:00	0
CAN063	2021-11-05	02:31:00	0
CAN063	2021-11-05	02:32:00	61
CAN063	2021-11-05	02:33:00	0
CAN063	2021-11-05	02:34:00	0
CAN063	2021-11-05	02:35:00	0
CAN063	2021-11-05	02:36:00	0
CAN063	2021-11-05	02:37:00	0
CAN063	2021-11-05	02:38:00	0
CAN063	2021-11-05	02:39:00	0
CAN063	2021-11-05	02:40:00	0
CAN063	2021-11-05	02:41:00	0
CAN063	2021-11-05	02:42:00	0
CAN063	2021-11-05	02:43:00	0
CAN063	2021-11-05	02:44:00	0
CAN063	2021-11-05	02:45:00	0
CAN063	2021-11-05	02:46:00	0
CAN063	2021-11-05	02:47:00	0
CAN063	2021-11-05	02:48:00	0
CAN063	2021-11-05	02:49:00	0
CAN063	2021-11-05	02:50:00	0
CAN063	2021-11-05	02:51:00	0
CAN063	2021-11-05	02:52:00	0
CAN063	2021-11-05	02:53:00	0
CAN063	2021-11-05	02:54:00	0
CAN063	2021-11-05	02:55:00	0
CAN063	2021-11-05	02:56:00	0
CAN063	2021-11-05	02:57:00	0
CAN063	2021-11-05	02:58:00	15
CAN063	2021-11-05	02:59:00	0
CAN063	2021-11-05	03:00:00	0
CAN063	2021-11-05	03:01:00	0
CAN063	2021-11-05	03:02:00	0
CAN063	2021-11-05	03:03:00	0
CAN063	2021-11-05	03:04:00	0
CAN063	2021-11-05	03:05:00	0
CAN063	2021-11-05	03:06:00	0
CAN063	2021-11-05	03:07:00	0
CAN063	2021-11-05	03:08:00	0
CAN063	2021-11-05	03:09:00	0
CAN063	2021-11-05	03:10:00	0
CAN063	2021-11-05	03:11:00	0
CAN063	2021-11-05	03:12:00	0
CAN063	2021-11-05	03:13:00	0
CAN063	2021-11-05	03:14:00	0
CAN063	2021-11-05	03:15:00	0
CAN063	2021-11-05	03:16:00	0
CAN063	2021-11-05	03:17:00	0
CAN063	2021-11-05	03:18:00	0
CAN063	2021-11-05	03:19:00	19
CAN063	2021-11-05	03:20:00	17
CAN063	2021-11-05	03:21:00	207
CAN063	2021-11-05	03:22:00	0
CAN063	2021-11-05	03:23:00	35
CAN063	2021-11-05	03:24:00	133
CAN063	2021-11-05	03:25:00	757
CAN063	2021-11-05	03:26:00	0
CAN063	2021-11-05	03:27:00	0
CAN063	2021-11-05	03:28:00	0
CAN063	2021-11-05	03:29:00	0
CAN063	2021-11-05	03:30:00	0
CAN063	2021-11-05	03:31:00	54
CAN063	2021-11-05	03:32:00	196
CAN063	2021-11-05	03:33:00	0
CAN063	2021-11-05	03:34:00	0
CAN063	2021-11-05	03:35:00	0
CAN063	2021-11-05	03:36:00	0
CAN063	2021-11-05	03:37:00	31
CAN063	2021-11-05	03:38:00	0
CAN063	2021-11-05	03:39:00	0
CAN063	2021-11-05	03:40:00	0
CAN063	2021-11-05	03:41:00	0
CAN063	2021-11-05	03:42:00	0
CAN063	2021-11-05	03:43:00	0
CAN063	2021-11-05	03:44:00	0
CAN063	2021-11-05	03:45:00	0
CAN063	2021-11-05	03:46:00	0
CAN063	2021-11-05	03:47:00	0
CAN063	2021-11-05	03:48:00	0
CAN063	2021-11-05	03:49:00	0
CAN063	2021-11-05	03:50:00	0
CAN063	2021-11-05	03:51:00	0
CAN063	2021-11-05	03:52:00	0
CAN063	2021-11-05	03:53:00	0
CAN063	2021-11-05	03:54:00	0
CAN063	2021-11-05	03:55:00	0
CAN063	2021-11-05	03:56:00	0
CAN063	2021-11-05	03:57:00	0
CAN063	2021-11-05	03:58:00	0
CAN063	2021-11-05	03:59:00	0
CAN063	2021-11-05	04:00:00	0
CAN063	2021-11-05	04:01:00	0
CAN063	2021-11-05	04:02:00	0
CAN063	2021-11-05	04:03:00	0
CAN063	2021-11-05	04:04:00	0
CAN063	2021-11-05	04:05:00	0
CAN063	2021-11-05	04:06:00	0
CAN063	2021-11-05	04:07:00	103
CAN063	2021-11-05	04:08:00	0
CAN063	2021-11-05	04:09:00	0
CAN063	2021-11-05	04:10:00	0
CAN063	2021-11-05	04:11:00	799
CAN063	2021-11-05	04:12:00	0
CAN063	2021-11-05	04:13:00	0
CAN063	2021-11-05	04:14:00	48
CAN063	2021-11-05	04:15:00	47
CAN063	2021-11-05	04:16:00	0
CAN063	2021-11-05	04:17:00	0
CAN063	2021-11-05	04:18:00	0
CAN063	2021-11-05	04:19:00	0
CAN063	2021-11-05	04:20:00	0
CAN063	2021-11-05	04:21:00	0
CAN063	2021-11-05	04:22:00	0
CAN063	2021-11-05	04:23:00	0
CAN063	2021-11-05	04:24:00	0
CAN063	2021-11-05	04:25:00	0
CAN063	2021-11-05	04:26:00	0
CAN063	2021-11-05	04:27:00	0
CAN063	2021-11-05	04:28:00	0
CAN063	2021-11-05	04:29:00	0
CAN063	2021-11-05	04:30:00	0
CAN063	2021-11-05	04:31:00	0
CAN063	2021-11-05	04:32:00	103
CAN063	2021-11-05	04:33:00	104
CAN063	2021-11-05	04:34:00	84
CAN063	2021-11-05	04:35:00	66
CAN063	2021-11-05	04:36:00	0
CAN063	2021-11-05	04:37:00	60
CAN063	2021-11-05	04:38:00	0
CAN063	2021-11-05	04:39:00	0
CAN063	2021-11-05	04:40:00	0
CAN063	2021-11-05	04:41:00	0
CAN063	2021-11-05	04:42:00	0
CAN063	2021-11-05	04:43:00	0
CAN063	2021-11-05	04:44:00	15
CAN063	2021-11-05	04:45:00	0
CAN063	2021-11-05	04:46:00	0
CAN063	2021-11-05	04:47:00	0
CAN063	2021-11-05	04:48:00	0
CAN063	2021-11-05	04:49:00	0
CAN063	2021-11-05	04:50:00	0
CAN063	2021-11-05	04:51:00	0
CAN063	2021-11-05	04:52:00	0
CAN063	2021-11-05	04:53:00	0
CAN063	2021-11-05	04:54:00	0
CAN063	2021-11-05	04:55:00	0
CAN063	2021-11-05	04:56:00	0
CAN063	2021-11-05	04:57:00	0
CAN063	2021-11-05	04:58:00	0
CAN063	2021-11-05	04:59:00	0
CAN063	2021-11-05	05:00:00	0
CAN063	2021-11-05	05:01:00	26
CAN063	2021-11-05	05:02:00	816
CAN063	2021-11-05	05:03:00	0
CAN063	2021-11-05	05:04:00	23
CAN063	2021-11-05	05:05:00	0
CAN063	2021-11-05	05:06:00	0
CAN063	2021-11-05	05:07:00	0
CAN063	2021-11-05	05:08:00	0
CAN063	2021-11-05	05:09:00	0
CAN063	2021-11-05	05:10:00	0
CAN063	2021-11-05	05:11:00	0
CAN063	2021-11-05	05:12:00	0
CAN063	2021-11-05	05:13:00	0
CAN063	2021-11-05	05:14:00	0
CAN063	2021-11-05	05:15:00	21
CAN063	2021-11-05	05:16:00	0
CAN063	2021-11-05	05:17:00	0
CAN063	2021-11-05	05:18:00	0
CAN063	2021-11-05	05:19:00	0
CAN063	2021-11-05	05:20:00	0
CAN063	2021-11-05	05:21:00	0
CAN063	2021-11-05	05:22:00	0
CAN063	2021-11-05	05:23:00	0
CAN063	2021-11-05	05:24:00	0
CAN063	2021-11-05	05:25:00	0
CAN063	2021-11-05	05:26:00	0
CAN063	2021-11-05	05:27:00	0
CAN063	2021-11-05	05:28:00	0
CAN063	2021-11-05	05:29:00	0
CAN063	2021-11-05	05:30:00	0
CAN063	2021-11-05	05:31:00	0
CAN063	2021-11-05	05:32:00	0
CAN063	2021-11-05	05:33:00	0
CAN063	2021-11-05	05:34:00	0
CAN063	2021-11-05	05:35:00	0
CAN063	2021-11-05	05:36:00	9
CAN063	2021-11-05	05:37:00	0
CAN063	2021-11-05	05:38:00	0
CAN063	2021-11-05	05:39:00	0
CAN063	2021-11-05	05:40:00	0
CAN063	2021-11-05	05:41:00	0
CAN063	2021-11-05	05:42:00	0
CAN063	2021-11-05	05:43:00	0
CAN063	2021-11-05	05:44:00	37
CAN063	2021-11-05	05:45:00	0
CAN063	2021-11-05	05:46:00	0
CAN063	2021-11-05	05:47:00	0
CAN063	2021-11-05	05:48:00	0
CAN063	2021-11-05	05:49:00	0
CAN063	2021-11-05	05:50:00	14
CAN063	2021-11-05	05:51:00	0
CAN063	2021-11-05	05:52:00	0
CAN063	2021-11-05	05:53:00	0
CAN063	2021-11-05	05:54:00	0
CAN063	2021-11-05	05:55:00	0
CAN063	2021-11-05	05:56:00	0
CAN063	2021-11-05	05:57:00	0
CAN063	2021-11-05	05:58:00	0
CAN063	2021-11-05	05:59:00	0
CAN063	2021-11-05	06:00:00	38
CAN063	2021-11-05	06:01:00	0
CAN063	2021-11-05	06:02:00	0
CAN063	2021-11-05	06:03:00	706
CAN063	2021-11-05	06:04:00	0
CAN063	2021-11-05	06:05:00	0
CAN063	2021-11-05	06:06:00	0
CAN063	2021-11-05	06:07:00	0
CAN063	2021-11-05	06:08:00	0
CAN063	2021-11-05	06:09:00	0
CAN063	2021-11-05	06:10:00	10
CAN063	2021-11-05	06:11:00	0
CAN063	2021-11-05	06:12:00	28
CAN063	2021-11-05	06:13:00	6
CAN063	2021-11-05	06:14:00	0
CAN063	2021-11-05	06:15:00	0
CAN063	2021-11-05	06:16:00	0
CAN063	2021-11-05	06:17:00	0
CAN063	2021-11-05	06:18:00	0
CAN063	2021-11-05	06:19:00	0
CAN063	2021-11-05	06:20:00	0
CAN063	2021-11-05	06:21:00	10
CAN063	2021-11-05	06:22:00	0
CAN063	2021-11-05	06:23:00	36
CAN063	2021-11-05	06:24:00	0
CAN063	2021-11-05	06:25:00	0
CAN063	2021-11-05	06:26:00	8
CAN063	2021-11-05	06:27:00	15
CAN063	2021-11-05	06:28:00	0
CAN063	2021-11-05	06:29:00	0
CAN063	2021-11-05	06:30:00	0
CAN063	2021-11-05	06:31:00	0
CAN063	2021-11-05	06:32:00	0
CAN063	2021-11-05	06:33:00	0
CAN063	2021-11-05	06:34:00	0
CAN063	2021-11-05	06:35:00	0
CAN063	2021-11-05	06:36:00	0
CAN063	2021-11-05	06:37:00	0
CAN063	2021-11-05	06:38:00	0
CAN063	2021-11-05	06:39:00	0
CAN063	2021-11-05	06:40:00	727
CAN063	2021-11-05	06:41:00	6
CAN063	2021-11-05	06:42:00	0
CAN063	2021-11-05	06:43:00	0
CAN063	2021-11-05	06:44:00	35
CAN063	2021-11-05	06:45:00	0
CAN063	2021-11-05	06:46:00	0
CAN063	2021-11-05	06:47:00	0
CAN063	2021-11-05	06:48:00	0
CAN063	2021-11-05	06:49:00	0
CAN063	2021-11-05	06:50:00	0
CAN063	2021-11-05	06:51:00	0
CAN063	2021-11-05	06:52:00	0
CAN063	2021-11-05	06:53:00	0
CAN063	2021-11-05	06:54:00	0
CAN063	2021-11-05	06:55:00	0
CAN063	2021-11-05	06:56:00	21
CAN063	2021-11-05	06:57:00	0
CAN063	2021-11-05	06:58:00	0
CAN063	2021-11-05	06:59:00	0
CAN063	2021-11-05	07:00:00	0
CAN063	2021-11-05	07:01:00	0
CAN063	2021-11-05	07:02:00	0
CAN063	2021-11-05	07:03:00	0
CAN063	2021-11-05	07:04:00	0
CAN063	2021-11-05	07:05:00	0
CAN063	2021-11-05	07:06:00	0
CAN063	2021-11-05	07:07:00	0
CAN063	2021-11-05	07:08:00	0
CAN063	2021-11-05	07:09:00	0
CAN063	2021-11-05	07:10:00	0
CAN063	2021-11-05	07:11:00	0
CAN063	2021-11-05	07:12:00	0
CAN063	2021-11-05	07:13:00	0
CAN063	2021-11-05	07:14:00	0
CAN063	2021-11-05	07:15:00	0
CAN063	2021-11-05	07:16:00	0
CAN063	2021-11-05	07:17:00	0
CAN063	2021-11-05	07:18:00	0
CAN063	2021-11-05	07:19:00	0
CAN063	2021-11-05	07:20:00	0
CAN063	2021-11-05	07:21:00	14
CAN063	2021-11-05	07:22:00	0
CAN063	2021-11-05	07:23:00	0
CAN063	2021-11-05	07:24:00	0
CAN063	2021-11-05	07:25:00	0
CAN063	2021-11-05	07:26:00	0
CAN063	2021-11-05	07:27:00	0
CAN063	2021-11-05	07:28:00	0
CAN063	2021-11-05	07:29:00	40
CAN063	2021-11-05	07:30:00	0
CAN063	2021-11-05	07:31:00	10
CAN063	2021-11-05	07:32:00	16
CAN063	2021-11-05	07:33:00	855
CAN063	2021-11-05	07:34:00	168
CAN063	2021-11-05	07:35:00	60
CAN063	2021-11-05	07:36:00	0
CAN063	2021-11-05	07:37:00	7
CAN063	2021-11-05	07:38:00	502
CAN063	2021-11-05	07:39:00	528
CAN063	2021-11-05	07:40:00	644
CAN063	2021-11-05	07:41:00	1427
CAN063	2021-11-05	07:42:00	0
CAN063	2021-11-05	07:43:00	0
CAN063	2021-11-05	07:44:00	0
CAN063	2021-11-05	07:45:00	0
CAN063	2021-11-05	07:46:00	0
CAN063	2021-11-05	07:47:00	0
CAN063	2021-11-05	07:48:00	0
CAN063	2021-11-05	07:49:00	0
CAN063	2021-11-05	07:50:00	0
CAN063	2021-11-05	07:51:00	0
CAN063	2021-11-05	07:52:00	0
CAN063	2021-11-05	07:53:00	0
CAN063	2021-11-05	07:54:00	0
CAN063	2021-11-05	07:55:00	0
CAN063	2021-11-05	07:56:00	0
CAN063	2021-11-05	07:57:00	0
CAN063	2021-11-05	07:58:00	0
CAN063	2021-11-05	07:59:00	0
CAN063	2021-11-05	08:00:00	0
CAN063	2021-11-05	08:01:00	0
CAN063	2021-11-05	08:02:00	0
CAN063	2021-11-05	08:03:00	0
CAN063	2021-11-05	08:04:00	0
CAN063	2021-11-05	08:05:00	0
CAN063	2021-11-05	08:06:00	0
CAN063	2021-11-05	08:07:00	0
CAN063	2021-11-05	08:08:00	0
CAN063	2021-11-05	08:09:00	0
CAN063	2021-11-05	08:10:00	56
CAN063	2021-11-05	08:11:00	0
CAN063	2021-11-05	08:12:00	0
CAN063	2021-11-05	08:13:00	0
CAN063	2021-11-05	08:14:00	65
CAN063	2021-11-05	08:15:00	14
CAN063	2021-11-05	08:16:00	400
CAN063	2021-11-05	08:17:00	520
CAN063	2021-11-05	08:18:00	30
CAN063	2021-11-05	08:19:00	956
CAN063	2021-11-05	08:20:00	700
CAN063	2021-11-05	08:21:00	1075
CAN063	2021-11-05	08:22:00	329
CAN063	2021-11-05	08:23:00	93
CAN063	2021-11-05	08:24:00	25
CAN063	2021-11-05	08:25:00	12
CAN063	2021-11-05	08:26:00	168
CAN063	2021-11-05	08:27:00	198
CAN063	2021-11-05	08:28:00	59
CAN063	2021-11-05	08:29:00	0
CAN063	2021-11-05	08:30:00	0
CAN063	2021-11-05	08:31:00	8
CAN063	2021-11-05	08:32:00	31
CAN063	2021-11-05	08:33:00	0
CAN063	2021-11-05	08:34:00	4
CAN063	2021-11-05	08:35:00	13
CAN063	2021-11-05	08:36:00	55
CAN063	2021-11-05	08:37:00	376
CAN063	2021-11-05	08:38:00	182
CAN063	2021-11-05	08:39:00	613
CAN063	2021-11-05	08:40:00	481
CAN063	2021-11-05	08:41:00	27
CAN063	2021-11-05	08:42:00	4
CAN063	2021-11-05	08:43:00	0
CAN063	2021-11-05	08:44:00	22
CAN063	2021-11-05	08:45:00	454
CAN063	2021-11-05	08:46:00	258
CAN063	2021-11-05	08:47:00	146
CAN063	2021-11-05	08:48:00	0
CAN063	2021-11-05	08:49:00	0
CAN063	2021-11-05	08:50:00	11
CAN063	2021-11-05	08:51:00	12
CAN063	2021-11-05	08:52:00	25
CAN063	2021-11-05	08:53:00	157
CAN063	2021-11-05	08:54:00	948
CAN063	2021-11-05	08:55:00	414
CAN063	2021-11-05	08:56:00	194
CAN063	2021-11-05	08:57:00	0
CAN063	2021-11-05	08:58:00	0
CAN063	2021-11-05	08:59:00	0
CAN063	2021-11-05	09:00:00	5
CAN063	2021-11-05	09:01:00	0
CAN063	2021-11-05	09:02:00	0
CAN063	2021-11-05	09:03:00	0
CAN063	2021-11-05	09:04:00	0
CAN063	2021-11-05	09:05:00	10
CAN063	2021-11-05	09:06:00	16
CAN063	2021-11-05	09:07:00	0
CAN063	2021-11-05	09:08:00	0
CAN063	2021-11-05	09:09:00	0
CAN063	2021-11-05	09:10:00	0
CAN063	2021-11-05	09:11:00	0
CAN063	2021-11-05	09:12:00	0
CAN063	2021-11-05	09:13:00	0
CAN063	2021-11-05	09:14:00	0
CAN063	2021-11-05	09:15:00	94
CAN063	2021-11-05	09:16:00	173
CAN063	2021-11-05	09:17:00	0
CAN063	2021-11-05	09:18:00	0
CAN063	2021-11-05	09:19:00	0
CAN063	2021-11-05	09:20:00	0
CAN063	2021-11-05	09:21:00	0
CAN063	2021-11-05	09:22:00	0
CAN063	2021-11-05	09:23:00	0
CAN063	2021-11-05	09:24:00	0
CAN063	2021-11-05	09:25:00	22
CAN063	2021-11-05	09:26:00	0
CAN063	2021-11-05	09:27:00	0
CAN063	2021-11-05	09:28:00	0
CAN063	2021-11-05	09:29:00	0
CAN063	2021-11-05	09:30:00	0
CAN063	2021-11-05	09:31:00	0
CAN063	2021-11-05	09:32:00	0
CAN063	2021-11-05	09:33:00	0
CAN063	2021-11-05	09:34:00	0
CAN063	2021-11-05	09:35:00	0
CAN063	2021-11-05	09:36:00	0
CAN063	2021-11-05	09:37:00	0
CAN063	2021-11-05	09:38:00	0
CAN063	2021-11-05	09:39:00	0
CAN063	2021-11-05	09:40:00	0
CAN063	2021-11-05	09:41:00	0
CAN063	2021-11-05	09:42:00	0
CAN063	2021-11-05	09:43:00	0
CAN063	2021-11-05	09:44:00	0
CAN063	2021-11-05	09:45:00	22
CAN063	2021-11-05	09:46:00	0
CAN063	2021-11-05	09:47:00	120
CAN063	2021-11-05	09:48:00	0
CAN063	2021-11-05	09:49:00	11
CAN063	2021-11-05	09:50:00	0
CAN063	2021-11-05	09:51:00	0
CAN063	2021-11-05	09:52:00	29
CAN063	2021-11-05	09:53:00	0
CAN063	2021-11-05	09:54:00	0
CAN063	2021-11-05	09:55:00	0
CAN063	2021-11-05	09:56:00	15
CAN063	2021-11-05	09:57:00	0
CAN063	2021-11-05	09:58:00	17
CAN063	2021-11-05	09:59:00	52
CAN063	2021-11-05	10:00:00	777
CAN063	2021-11-05	10:01:00	0
CAN063	2021-11-05	10:02:00	13
CAN063	2021-11-05	10:03:00	0
CAN063	2021-11-05	10:04:00	29
CAN063	2021-11-05	10:05:00	783
CAN063	2021-11-05	10:06:00	2889
CAN063	2021-11-05	10:07:00	646
CAN063	2021-11-05	10:08:00	106
CAN063	2021-11-05	10:09:00	78
CAN063	2021-11-05	10:10:00	31
CAN063	2021-11-05	10:11:00	6
CAN063	2021-11-05	10:12:00	4
CAN063	2021-11-05	10:13:00	0
CAN063	2021-11-05	10:14:00	4
CAN063	2021-11-05	10:15:00	28
CAN063	2021-11-05	10:16:00	20
CAN063	2021-11-05	10:17:00	36
CAN063	2021-11-05	10:18:00	37
CAN063	2021-11-05	10:19:00	0
CAN063	2021-11-05	10:20:00	0
CAN063	2021-11-05	10:21:00	22
CAN063	2021-11-05	10:22:00	11
CAN063	2021-11-05	10:23:00	20
CAN063	2021-11-05	10:24:00	0
CAN063	2021-11-05	10:25:00	0
CAN063	2021-11-05	10:26:00	0
CAN063	2021-11-05	10:27:00	0
CAN063	2021-11-05	10:28:00	43
CAN063	2021-11-05	10:29:00	25
CAN063	2021-11-05	10:30:00	0
CAN063	2021-11-05	10:31:00	0
CAN063	2021-11-05	10:32:00	13
CAN063	2021-11-05	10:33:00	8
CAN063	2021-11-05	10:34:00	37
CAN063	2021-11-05	10:35:00	0
CAN063	2021-11-05	10:36:00	0
CAN063	2021-11-05	10:37:00	0
CAN063	2021-11-05	10:38:00	0
CAN063	2021-11-05	10:39:00	48
CAN063	2021-11-05	10:40:00	0
CAN063	2021-11-05	10:41:00	8
CAN063	2021-11-05	10:42:00	0
CAN063	2021-11-05	10:43:00	23
CAN063	2021-11-05	10:44:00	0
CAN063	2021-11-05	10:45:00	0
CAN063	2021-11-05	10:46:00	17
CAN063	2021-11-05	10:47:00	24
CAN063	2021-11-05	10:48:00	0
CAN063	2021-11-05	10:49:00	0
CAN063	2021-11-05	10:50:00	16
CAN063	2021-11-05	10:51:00	0
CAN063	2021-11-05	10:52:00	40
CAN063	2021-11-05	10:53:00	738
CAN063	2021-11-05	10:54:00	222
CAN063	2021-11-05	10:55:00	49
CAN063	2021-11-05	10:56:00	6
CAN063	2021-11-05	10:57:00	4
CAN063	2021-11-05	10:58:00	4
CAN063	2021-11-05	10:59:00	17
CAN063	2021-11-05	11:00:00	82
CAN063	2021-11-05	11:01:00	340
CAN063	2021-11-05	11:02:00	4
CAN063	2021-11-05	11:03:00	125
CAN063	2021-11-05	11:04:00	5
CAN063	2021-11-05	11:05:00	117
CAN063	2021-11-05	11:06:00	470
CAN063	2021-11-05	11:07:00	2143
CAN063	2021-11-05	11:08:00	1031
CAN063	2021-11-05	11:09:00	344
CAN063	2021-11-05	11:10:00	0
CAN063	2021-11-05	11:11:00	0
CAN063	2021-11-05	11:12:00	0
CAN063	2021-11-05	11:13:00	0
CAN063	2021-11-05	11:14:00	0
CAN063	2021-11-05	11:15:00	0
CAN063	2021-11-05	11:16:00	1895
CAN063	2021-11-05	11:17:00	2555
CAN063	2021-11-05	11:18:00	2163
CAN063	2021-11-05	11:19:00	2813
CAN063	2021-11-05	11:20:00	1674
CAN063	2021-11-05	11:21:00	1843
CAN063	2021-11-05	11:22:00	1574
CAN063	2021-11-05	11:23:00	1553
CAN063	2021-11-05	11:24:00	2633
CAN063	2021-11-05	11:25:00	2562
CAN063	2021-11-05	11:26:00	2125
CAN063	2021-11-05	11:27:00	1519
CAN063	2021-11-05	11:28:00	2996
CAN063	2021-11-05	11:29:00	2413
CAN063	2021-11-05	11:30:00	1963
CAN063	2021-11-05	11:31:00	2506
CAN063	2021-11-05	11:32:00	2626
CAN063	2021-11-05	11:33:00	129
CAN063	2021-11-05	11:34:00	199
CAN063	2021-11-05	11:35:00	151
CAN063	2021-11-05	11:36:00	206
CAN063	2021-11-05	11:37:00	233
CAN063	2021-11-05	11:38:00	152
CAN063	2021-11-05	11:39:00	31
CAN063	2021-11-05	11:40:00	535
CAN063	2021-11-05	11:41:00	323
CAN063	2021-11-05	11:42:00	211
CAN063	2021-11-05	11:43:00	9
CAN063	2021-11-05	11:44:00	0
CAN063	2021-11-05	11:45:00	0
CAN063	2021-11-05	11:46:00	4
CAN063	2021-11-05	11:47:00	373
CAN063	2021-11-05	11:48:00	6
CAN063	2021-11-05	11:49:00	4
CAN063	2021-11-05	11:50:00	11
CAN063	2021-11-05	11:51:00	7
CAN063	2021-11-05	11:52:00	0
CAN063	2021-11-05	11:53:00	0
CAN063	2021-11-05	11:54:00	6
CAN063	2021-11-05	11:55:00	19
CAN063	2021-11-05	11:56:00	41
CAN063	2021-11-05	11:57:00	13
CAN063	2021-11-05	11:58:00	1480
CAN063	2021-11-05	11:59:00	3084
CAN063	2021-11-05	12:00:00	2235
CAN063	2021-11-05	12:01:00	610
CAN063	2021-11-05	12:02:00	3156
CAN063	2021-11-05	12:03:00	4661
CAN063	2021-11-05	12:04:00	284
CAN063	2021-11-05	12:05:00	11
CAN063	2021-11-05	12:06:00	516
CAN063	2021-11-05	12:07:00	483
CAN063	2021-11-05	12:08:00	213
CAN063	2021-11-05	12:09:00	37
CAN063	2021-11-05	12:10:00	39
CAN063	2021-11-05	12:11:00	176
CAN063	2021-11-05	12:12:00	86
CAN063	2021-11-05	12:13:00	11
CAN063	2021-11-05	12:14:00	8
CAN063	2021-11-05	12:15:00	12
CAN063	2021-11-05	12:16:00	4
CAN063	2021-11-05	12:17:00	11
CAN063	2021-11-05	12:18:00	5
CAN063	2021-11-05	12:19:00	10
CAN063	2021-11-05	12:20:00	781
CAN063	2021-11-05	12:21:00	324
CAN063	2021-11-05	12:22:00	62
CAN063	2021-11-05	12:23:00	4
CAN063	2021-11-05	12:24:00	5
CAN063	2021-11-05	12:25:00	0
CAN063	2021-11-05	12:26:00	23
CAN063	2021-11-05	12:27:00	12
CAN063	2021-11-05	12:28:00	197
CAN063	2021-11-05	12:29:00	330
CAN063	2021-11-05	12:30:00	0
CAN063	2021-11-05	12:31:00	133
CAN063	2021-11-05	12:32:00	24
CAN063	2021-11-05	12:33:00	0
CAN063	2021-11-05	12:34:00	27
CAN063	2021-11-05	12:35:00	0
CAN063	2021-11-05	12:36:00	0
CAN063	2021-11-05	12:37:00	0
CAN063	2021-11-05	12:38:00	0
CAN063	2021-11-05	12:39:00	0
CAN063	2021-11-05	12:40:00	0
CAN063	2021-11-05	12:41:00	135
CAN063	2021-11-05	12:42:00	0
CAN063	2021-11-05	12:43:00	0
CAN063	2021-11-05	12:44:00	0
CAN063	2021-11-05	12:45:00	4
CAN063	2021-11-05	12:46:00	0
CAN063	2021-11-05	12:47:00	11
CAN063	2021-11-05	12:48:00	0
CAN063	2021-11-05	12:49:00	0
CAN063	2021-11-05	12:50:00	0
CAN063	2021-11-05	12:51:00	0
CAN063	2021-11-05	12:52:00	0
CAN063	2021-11-05	12:53:00	0
CAN063	2021-11-05	12:54:00	0
CAN063	2021-11-05	12:55:00	0
CAN063	2021-11-05	12:56:00	0
CAN063	2021-11-05	12:57:00	45
CAN063	2021-11-05	12:58:00	0
CAN063	2021-11-05	12:59:00	798
CAN063	2021-11-05	13:00:00	450
CAN063	2021-11-05	13:01:00	15
CAN063	2021-11-05	13:02:00	7
CAN063	2021-11-05	13:03:00	218
CAN063	2021-11-05	13:04:00	337
CAN063	2021-11-05	13:05:00	126
CAN063	2021-11-05	13:06:00	192
CAN063	2021-11-05	13:07:00	69
CAN063	2021-11-05	13:08:00	0
CAN063	2021-11-05	13:09:00	0
CAN063	2021-11-05	13:10:00	10
CAN063	2021-11-05	13:11:00	0
CAN063	2021-11-05	13:12:00	0
CAN063	2021-11-05	13:13:00	29
CAN063	2021-11-05	13:14:00	39
CAN063	2021-11-05	13:15:00	11
CAN063	2021-11-05	13:16:00	0
CAN063	2021-11-05	13:17:00	0
CAN063	2021-11-05	13:18:00	0
CAN063	2021-11-05	13:19:00	11
CAN063	2021-11-05	13:20:00	0
CAN063	2021-11-05	13:21:00	0
CAN063	2021-11-05	13:22:00	0
CAN063	2021-11-05	13:23:00	0
CAN063	2021-11-05	13:24:00	10
CAN063	2021-11-05	13:25:00	0
CAN063	2021-11-05	13:26:00	89
CAN063	2021-11-05	13:27:00	152
CAN063	2021-11-05	13:28:00	7
CAN063	2021-11-05	13:29:00	76
CAN063	2021-11-05	13:30:00	0
CAN063	2021-11-05	13:31:00	0
CAN063	2021-11-05	13:32:00	0
CAN063	2021-11-05	13:33:00	0
CAN063	2021-11-05	13:34:00	0
CAN063	2021-11-05	13:35:00	0
CAN063	2021-11-05	13:36:00	0
CAN063	2021-11-05	13:37:00	11
CAN063	2021-11-05	13:38:00	0
CAN063	2021-11-05	13:39:00	0
CAN063	2021-11-05	13:40:00	0
CAN063	2021-11-05	13:41:00	0
CAN063	2021-11-05	13:42:00	0
CAN063	2021-11-05	13:43:00	0
CAN063	2021-11-05	13:44:00	0
CAN063	2021-11-05	13:45:00	0
CAN063	2021-11-05	13:46:00	0
CAN063	2021-11-05	13:47:00	0
CAN063	2021-11-05	13:48:00	0
CAN063	2021-11-05	13:49:00	0
CAN063	2021-11-05	13:50:00	0
CAN063	2021-11-05	13:51:00	0
CAN063	2021-11-05	13:52:00	0
CAN063	2021-11-05	13:53:00	0
CAN063	2021-11-05	13:54:00	0
CAN063	2021-11-05	13:55:00	0
CAN063	2021-11-05	13:56:00	0
CAN063	2021-11-05	13:57:00	0
CAN063	2021-11-05	13:58:00	0
CAN063	2021-11-05	13:59:00	0
CAN063	2021-11-05	14:00:00	0
CAN063	2021-11-05	14:01:00	0
CAN063	2021-11-05	14:02:00	0
CAN063	2021-11-05	14:03:00	13
CAN063	2021-11-05	14:04:00	0
CAN063	2021-11-05	14:05:00	143
CAN063	2021-11-05	14:06:00	0
CAN063	2021-11-05	14:07:00	0
CAN063	2021-11-05	14:08:00	0
CAN063	2021-11-05	14:09:00	5
CAN063	2021-11-05	14:10:00	38
CAN063	2021-11-05	14:11:00	50
CAN063	2021-11-05	14:12:00	0
CAN063	2021-11-05	14:13:00	0
CAN063	2021-11-05	14:14:00	0
CAN063	2021-11-05	14:15:00	0
CAN063	2021-11-05	14:16:00	0
CAN063	2021-11-05	14:17:00	0
CAN063	2021-11-05	14:18:00	0
CAN063	2021-11-05	14:19:00	0
CAN063	2021-11-05	14:20:00	0
CAN063	2021-11-05	14:21:00	0
CAN063	2021-11-05	14:22:00	0
CAN063	2021-11-05	14:23:00	0
CAN063	2021-11-05	14:24:00	0
CAN063	2021-11-05	14:25:00	0
CAN063	2021-11-05	14:26:00	0
CAN063	2021-11-05	14:27:00	0
CAN063	2021-11-05	14:28:00	0
CAN063	2021-11-05	14:29:00	5
CAN063	2021-11-05	14:30:00	92
CAN063	2021-11-05	14:31:00	1183
CAN063	2021-11-05	14:32:00	249
CAN063	2021-11-05	14:33:00	0
CAN063	2021-11-05	14:34:00	0
CAN063	2021-11-05	14:35:00	39
CAN063	2021-11-05	14:36:00	8
CAN063	2021-11-05	14:37:00	5
CAN063	2021-11-05	14:38:00	5
CAN063	2021-11-05	14:39:00	10
CAN063	2021-11-05	14:40:00	0
CAN063	2021-11-05	14:41:00	13
CAN063	2021-11-05	14:42:00	0
CAN063	2021-11-05	14:43:00	367
CAN063	2021-11-05	14:44:00	0
CAN063	2021-11-05	14:45:00	0
CAN063	2021-11-05	14:46:00	4
CAN063	2021-11-05	14:47:00	417
CAN063	2021-11-05	14:48:00	720
CAN063	2021-11-05	14:49:00	1137
CAN063	2021-11-05	14:50:00	1867
CAN063	2021-11-05	14:51:00	541
CAN063	2021-11-05	14:52:00	481
CAN063	2021-11-05	14:53:00	327
CAN063	2021-11-05	14:54:00	24
CAN063	2021-11-05	14:55:00	4
CAN063	2021-11-05	14:56:00	0
CAN063	2021-11-05	14:57:00	0
CAN063	2021-11-05	14:58:00	144
CAN063	2021-11-05	14:59:00	0
CAN063	2021-11-05	15:00:00	0
CAN063	2021-11-05	15:01:00	21
CAN063	2021-11-05	15:02:00	7
CAN063	2021-11-05	15:03:00	0
CAN063	2021-11-05	15:04:00	23
CAN063	2021-11-05	15:05:00	0
CAN063	2021-11-05	15:06:00	0
CAN063	2021-11-05	15:07:00	17
CAN063	2021-11-05	15:08:00	156
CAN063	2021-11-05	15:09:00	5
CAN063	2021-11-05	15:10:00	0
CAN063	2021-11-05	15:11:00	10
CAN063	2021-11-05	15:12:00	0
CAN063	2021-11-05	15:13:00	0
CAN063	2021-11-05	15:14:00	4
CAN063	2021-11-05	15:15:00	0
CAN063	2021-11-05	15:16:00	49
CAN063	2021-11-05	15:17:00	0
CAN063	2021-11-05	15:18:00	0
CAN063	2021-11-05	15:19:00	15
CAN063	2021-11-05	15:20:00	0
CAN063	2021-11-05	15:21:00	0
CAN063	2021-11-05	15:22:00	0
CAN063	2021-11-05	15:23:00	0
CAN063	2021-11-05	15:24:00	0
CAN063	2021-11-05	15:25:00	0
CAN063	2021-11-05	15:26:00	0
CAN063	2021-11-05	15:27:00	0
CAN063	2021-11-05	15:28:00	0
CAN063	2021-11-05	15:29:00	0
CAN063	2021-11-05	15:30:00	0
CAN063	2021-11-05	15:31:00	0
CAN063	2021-11-05	15:32:00	0
CAN063	2021-11-05	15:33:00	0
CAN063	2021-11-05	15:34:00	0
CAN063	2021-11-05	15:35:00	0
CAN063	2021-11-05	15:36:00	0
CAN063	2021-11-05	15:37:00	4
CAN063	2021-11-05	15:38:00	0
CAN063	2021-11-05	15:39:00	0
CAN063	2021-11-05	15:40:00	11
CAN063	2021-11-05	15:41:00	0
CAN063	2021-11-05	15:42:00	516
CAN063	2021-11-05	15:43:00	114
CAN063	2021-11-05	15:44:00	76
CAN063	2021-11-05	15:45:00	33
CAN063	2021-11-05	15:46:00	15
CAN063	2021-11-05	15:47:00	462
CAN063	2021-11-05	15:48:00	346
CAN063	2021-11-05	15:49:00	137
CAN063	2021-11-05	15:50:00	480
CAN063	2021-11-05	15:51:00	1016
CAN063	2021-11-05	15:52:00	530
CAN063	2021-11-05	15:53:00	1757
CAN063	2021-11-05	15:54:00	294
CAN063	2021-11-05	15:55:00	1879
CAN063	2021-11-05	15:56:00	2100
CAN063	2021-11-05	15:57:00	2877
CAN063	2021-11-05	15:58:00	2583
CAN063	2021-11-05	15:59:00	2073
CAN063	2021-11-05	16:00:00	2013
CAN063	2021-11-05	16:01:00	2000
CAN063	2021-11-05	16:02:00	2302
CAN063	2021-11-05	16:03:00	1612
CAN063	2021-11-05	16:04:00	2618
CAN063	2021-11-05	16:05:00	1690
CAN063	2021-11-05	16:06:00	2005
CAN063	2021-11-05	16:07:00	1703
CAN063	2021-11-05	16:08:00	1812
CAN063	2021-11-05	16:09:00	1734
CAN063	2021-11-05	16:10:00	1148
CAN063	2021-11-05	16:11:00	1336
CAN063	2021-11-05	16:12:00	1111
CAN063	2021-11-05	16:13:00	919
CAN063	2021-11-05	16:14:00	497
CAN063	2021-11-05	16:15:00	1127
CAN063	2021-11-05	16:16:00	2114
CAN063	2021-11-05	16:17:00	439
CAN063	2021-11-05	16:18:00	881
CAN063	2021-11-05	16:19:00	219
CAN063	2021-11-05	16:20:00	581
CAN063	2021-11-05	16:21:00	0
CAN063	2021-11-05	16:22:00	0
CAN063	2021-11-05	16:23:00	0
CAN063	2021-11-05	16:24:00	7
CAN063	2021-11-05	16:25:00	78
CAN063	2021-11-05	16:26:00	51
CAN063	2021-11-05	16:27:00	71
CAN063	2021-11-05	16:28:00	169
CAN063	2021-11-05	16:29:00	0
CAN063	2021-11-05	16:30:00	409
CAN063	2021-11-05	16:31:00	273
CAN063	2021-11-05	16:32:00	0
CAN063	2021-11-05	16:33:00	9
CAN063	2021-11-05	16:34:00	126
CAN063	2021-11-05	16:35:00	340
CAN063	2021-11-05	16:36:00	158
CAN063	2021-11-05	16:37:00	0
CAN063	2021-11-05	16:38:00	4
CAN063	2021-11-05	16:39:00	18
CAN063	2021-11-05	16:40:00	12
CAN063	2021-11-05	16:41:00	5
CAN063	2021-11-05	16:42:00	5
CAN063	2021-11-05	16:43:00	23
CAN063	2021-11-05	16:44:00	65
CAN063	2021-11-05	16:45:00	393
CAN063	2021-11-05	16:46:00	16
CAN063	2021-11-05	16:47:00	91
CAN063	2021-11-05	16:48:00	494
CAN063	2021-11-05	16:49:00	361
CAN063	2021-11-05	16:50:00	143
CAN063	2021-11-05	16:51:00	0
CAN063	2021-11-05	16:52:00	13
CAN063	2021-11-05	16:53:00	167
CAN063	2021-11-05	16:54:00	151
CAN063	2021-11-05	16:55:00	53
CAN063	2021-11-05	16:56:00	38
CAN063	2021-11-05	16:57:00	281
CAN063	2021-11-05	16:58:00	538
CAN063	2021-11-05	16:59:00	90
CAN063	2021-11-05	17:00:00	53
CAN063	2021-11-05	17:01:00	151
CAN063	2021-11-05	17:02:00	27
CAN063	2021-11-05	17:03:00	443
CAN063	2021-11-05	17:04:00	767
CAN063	2021-11-05	17:05:00	1754
CAN063	2021-11-05	17:06:00	0
CAN063	2021-11-05	17:07:00	0
CAN063	2021-11-05	17:08:00	0
CAN063	2021-11-05	17:09:00	25
CAN063	2021-11-05	17:10:00	0
CAN063	2021-11-05	17:11:00	0
CAN063	2021-11-05	17:12:00	0
CAN063	2021-11-05	17:13:00	0
CAN063	2021-11-05	17:14:00	14
CAN063	2021-11-05	17:15:00	4
CAN063	2021-11-05	17:16:00	0
CAN063	2021-11-05	17:17:00	34
CAN063	2021-11-05	17:18:00	1010
CAN063	2021-11-05	17:19:00	444
CAN063	2021-11-05	17:20:00	1159
CAN063	2021-11-05	17:21:00	825
CAN063	2021-11-05	17:22:00	502
CAN063	2021-11-05	17:23:00	354
CAN063	2021-11-05	17:24:00	137
CAN063	2021-11-05	17:25:00	0
CAN063	2021-11-05	17:26:00	12
CAN063	2021-11-05	17:27:00	0
CAN063	2021-11-05	17:28:00	12
CAN063	2021-11-05	17:29:00	0
CAN063	2021-11-05	17:30:00	108
CAN063	2021-11-05	17:31:00	9
CAN063	2021-11-05	17:32:00	0
CAN063	2021-11-05	17:33:00	16
CAN063	2021-11-05	17:34:00	4
CAN063	2021-11-05	17:35:00	124
CAN063	2021-11-05	17:36:00	17
CAN063	2021-11-05	17:37:00	0
CAN063	2021-11-05	17:38:00	8
CAN063	2021-11-05	17:39:00	0
CAN063	2021-11-05	17:40:00	5
CAN063	2021-11-05	17:41:00	0
CAN063	2021-11-05	17:42:00	0
CAN063	2021-11-05	17:43:00	13
CAN063	2021-11-05	17:44:00	236
CAN063	2021-11-05	17:45:00	5
CAN063	2021-11-05	17:46:00	128
CAN063	2021-11-05	17:47:00	0
CAN063	2021-11-05	17:48:00	462
CAN063	2021-11-05	17:49:00	262
CAN063	2021-11-05	17:50:00	0
CAN063	2021-11-05	17:51:00	0
CAN063	2021-11-05	17:52:00	5
CAN063	2021-11-05	17:53:00	0
CAN063	2021-11-05	17:54:00	0
CAN063	2021-11-05	17:55:00	0
CAN063	2021-11-05	17:56:00	0
CAN063	2021-11-05	17:57:00	0
CAN063	2021-11-05	17:58:00	0
CAN063	2021-11-05	17:59:00	18
CAN063	2021-11-05	18:00:00	0
CAN063	2021-11-05	18:01:00	0
CAN063	2021-11-05	18:02:00	0
CAN063	2021-11-05	18:03:00	0
CAN063	2021-11-05	18:04:00	0
CAN063	2021-11-05	18:05:00	0
CAN063	2021-11-05	18:06:00	0
CAN063	2021-11-05	18:07:00	0
CAN063	2021-11-05	18:08:00	0
CAN063	2021-11-05	18:09:00	0
CAN063	2021-11-05	18:10:00	0
CAN063	2021-11-05	18:11:00	0
CAN063	2021-11-05	18:12:00	0
CAN063	2021-11-05	18:13:00	0
CAN063	2021-11-05	18:14:00	0
CAN063	2021-11-05	18:15:00	0
CAN063	2021-11-05	18:16:00	51
CAN063	2021-11-05	18:17:00	0
CAN063	2021-11-05	18:18:00	9
CAN063	2021-11-05	18:19:00	58
CAN063	2021-11-05	18:20:00	0
CAN063	2021-11-05	18:21:00	0
CAN063	2021-11-05	18:22:00	0
CAN063	2021-11-05	18:23:00	0
CAN063	2021-11-05	18:24:00	136
CAN063	2021-11-05	18:25:00	50
CAN063	2021-11-05	18:26:00	858
CAN063	2021-11-05	18:27:00	341
CAN063	2021-11-05	18:28:00	5
CAN063	2021-11-05	18:29:00	11
CAN063	2021-11-05	18:30:00	8
CAN063	2021-11-05	18:31:00	4
CAN063	2021-11-05	18:32:00	4
CAN063	2021-11-05	18:33:00	4
CAN063	2021-11-05	18:34:00	0
CAN063	2021-11-05	18:35:00	20
CAN063	2021-11-05	18:36:00	0
CAN063	2021-11-05	18:37:00	11
CAN063	2021-11-05	18:38:00	0
CAN063	2021-11-05	18:39:00	13
CAN063	2021-11-05	18:40:00	0
CAN063	2021-11-05	18:41:00	0
CAN063	2021-11-05	18:42:00	0
CAN063	2021-11-05	18:43:00	204
CAN063	2021-11-05	18:44:00	21
CAN063	2021-11-05	18:45:00	0
CAN063	2021-11-05	18:46:00	0
CAN063	2021-11-05	18:47:00	0
CAN063	2021-11-05	18:48:00	0
CAN063	2021-11-05	18:49:00	1015
CAN063	2021-11-05	18:50:00	292
CAN063	2021-11-05	18:51:00	11
CAN063	2021-11-05	18:52:00	36
CAN063	2021-11-05	18:53:00	0
CAN063	2021-11-05	18:54:00	0
CAN063	2021-11-05	18:55:00	0
CAN063	2021-11-05	18:56:00	49
CAN063	2021-11-05	18:57:00	38
CAN063	2021-11-05	18:58:00	21
CAN063	2021-11-05	18:59:00	0
CAN063	2021-11-05	19:00:00	6
CAN063	2021-11-05	19:01:00	133
CAN063	2021-11-05	19:02:00	15
CAN063	2021-11-05	19:03:00	0
CAN063	2021-11-05	19:04:00	0
CAN063	2021-11-05	19:05:00	165
CAN063	2021-11-05	19:06:00	345
CAN063	2021-11-05	19:07:00	232
CAN063	2021-11-05	19:08:00	0
CAN063	2021-11-05	19:09:00	0
CAN063	2021-11-05	19:10:00	17
CAN063	2021-11-05	19:11:00	0
CAN063	2021-11-05	19:12:00	0
CAN063	2021-11-05	19:13:00	93
CAN063	2021-11-05	19:14:00	4
CAN063	2021-11-05	19:15:00	0
CAN063	2021-11-05	19:16:00	4
CAN063	2021-11-05	19:17:00	0
CAN063	2021-11-05	19:18:00	13
CAN063	2021-11-05	19:19:00	0
CAN063	2021-11-05	19:20:00	34
CAN063	2021-11-05	19:21:00	0
CAN063	2021-11-05	19:22:00	0
CAN063	2021-11-05	19:23:00	193
CAN063	2021-11-05	19:24:00	0
CAN063	2021-11-05	19:25:00	22
CAN063	2021-11-05	19:26:00	0
CAN063	2021-11-05	19:27:00	0
CAN063	2021-11-05	19:28:00	0
CAN063	2021-11-05	19:29:00	4
CAN063	2021-11-05	19:30:00	0
CAN063	2021-11-05	19:31:00	9
CAN063	2021-11-05	19:32:00	20
CAN063	2021-11-05	19:33:00	9
CAN063	2021-11-05	19:34:00	13
CAN063	2021-11-05	19:35:00	11
CAN063	2021-11-05	19:36:00	0
CAN063	2021-11-05	19:37:00	9
CAN063	2021-11-05	19:38:00	44
CAN063	2021-11-05	19:39:00	0
CAN063	2021-11-05	19:40:00	142
CAN063	2021-11-05	19:41:00	0
CAN063	2021-11-05	19:42:00	36
CAN063	2021-11-05	19:43:00	0
CAN063	2021-11-05	19:44:00	0
CAN063	2021-11-05	19:45:00	0
CAN063	2021-11-05	19:46:00	0
CAN063	2021-11-05	19:47:00	90
CAN063	2021-11-05	19:48:00	39
CAN063	2021-11-05	19:49:00	43
CAN063	2021-11-05	19:50:00	0
CAN063	2021-11-05	19:51:00	22
CAN063	2021-11-05	19:52:00	0
CAN063	2021-11-05	19:53:00	5
CAN063	2021-11-05	19:54:00	0
CAN063	2021-11-05	19:55:00	0
CAN063	2021-11-05	19:56:00	79
CAN063	2021-11-05	19:57:00	23
CAN063	2021-11-05	19:58:00	0
CAN063	2021-11-05	19:59:00	0
CAN063	2021-11-05	20:00:00	0
CAN063	2021-11-05	20:01:00	0
CAN063	2021-11-05	20:02:00	0
CAN063	2021-11-05	20:03:00	0
CAN063	2021-11-05	20:04:00	87
CAN063	2021-11-05	20:05:00	26
CAN063	2021-11-05	20:06:00	0
CAN063	2021-11-05	20:07:00	5
CAN063	2021-11-05	20:08:00	0
CAN063	2021-11-05	20:09:00	0
CAN063	2021-11-05	20:10:00	0
CAN063	2021-11-05	20:11:00	0
CAN063	2021-11-05	20:12:00	0
CAN063	2021-11-05	20:13:00	0
CAN063	2021-11-05	20:14:00	0
CAN063	2021-11-05	20:15:00	6
CAN063	2021-11-05	20:16:00	0
CAN063	2021-11-05	20:17:00	0
CAN063	2021-11-05	20:18:00	44
CAN063	2021-11-05	20:19:00	9
CAN063	2021-11-05	20:20:00	0
CAN063	2021-11-05	20:21:00	0
CAN063	2021-11-05	20:22:00	7
CAN063	2021-11-05	20:23:00	0
CAN063	2021-11-05	20:24:00	0
CAN063	2021-11-05	20:25:00	0
CAN063	2021-11-05	20:26:00	0
CAN063	2021-11-05	20:27:00	0
CAN063	2021-11-05	20:28:00	0
CAN063	2021-11-05	20:29:00	0
CAN063	2021-11-05	20:30:00	0
CAN063	2021-11-05	20:31:00	0
CAN063	2021-11-05	20:32:00	0
CAN063	2021-11-05	20:33:00	0
CAN063	2021-11-05	20:34:00	0
CAN063	2021-11-05	20:35:00	0
CAN063	2021-11-05	20:36:00	0
CAN063	2021-11-05	20:37:00	0
CAN063	2021-11-05	20:38:00	0
CAN063	2021-11-05	20:39:00	4
CAN063	2021-11-05	20:40:00	0
CAN063	2021-11-05	20:41:00	0
CAN063	2021-11-05	20:42:00	0
CAN063	2021-11-05	20:43:00	0
CAN063	2021-11-05	20:44:00	0
CAN063	2021-11-05	20:45:00	0
CAN063	2021-11-05	20:46:00	0
CAN063	2021-11-05	20:47:00	0
CAN063	2021-11-05	20:48:00	23
CAN063	2021-11-05	20:49:00	0
CAN063	2021-11-05	20:50:00	10
CAN063	2021-11-05	20:51:00	73
CAN063	2021-11-05	20:52:00	640
CAN063	2021-11-05	20:53:00	897
CAN063	2021-11-05	20:54:00	2163
CAN063	2021-11-05	20:55:00	409
CAN063	2021-11-05	20:56:00	561
CAN063	2021-11-05	20:57:00	389
CAN063	2021-11-05	20:58:00	426
CAN063	2021-11-05	20:59:00	1358
CAN063	2021-11-05	21:00:00	1510
CAN063	2021-11-05	21:01:00	812
CAN063	2021-11-05	21:02:00	430
CAN063	2021-11-05	21:03:00	5
CAN063	2021-11-05	21:04:00	0
CAN063	2021-11-05	21:05:00	4
CAN063	2021-11-05	21:06:00	22
CAN063	2021-11-05	21:07:00	5
CAN063	2021-11-05	21:08:00	0
CAN063	2021-11-05	21:09:00	28
CAN063	2021-11-05	21:10:00	0
CAN063	2021-11-05	21:11:00	329
CAN063	2021-11-05	21:12:00	0
CAN063	2021-11-05	21:13:00	0
CAN063	2021-11-05	21:14:00	37
CAN063	2021-11-05	21:15:00	0
CAN063	2021-11-05	21:16:00	0
CAN063	2021-11-05	21:17:00	0
CAN063	2021-11-05	21:18:00	0
CAN063	2021-11-05	21:19:00	0
CAN063	2021-11-05	21:20:00	0
CAN063	2021-11-05	21:21:00	0
CAN063	2021-11-05	21:22:00	0
CAN063	2021-11-05	21:23:00	0
CAN063	2021-11-05	21:24:00	0
CAN063	2021-11-05	21:25:00	0
CAN063	2021-11-05	21:26:00	0
CAN063	2021-11-05	21:27:00	0
CAN063	2021-11-05	21:28:00	0
CAN063	2021-11-05	21:29:00	0
CAN063	2021-11-05	21:30:00	0
CAN063	2021-11-05	21:31:00	0
CAN063	2021-11-05	21:32:00	0
CAN063	2021-11-05	21:33:00	0
CAN063	2021-11-05	21:34:00	0
CAN063	2021-11-05	21:35:00	0
CAN063	2021-11-05	21:36:00	0
CAN063	2021-11-05	21:37:00	0
CAN063	2021-11-05	21:38:00	0
CAN063	2021-11-05	21:39:00	0
CAN063	2021-11-05	21:40:00	0
CAN063	2021-11-05	21:41:00	0
CAN063	2021-11-05	21:42:00	0
CAN063	2021-11-05	21:43:00	0
CAN063	2021-11-05	21:44:00	0
CAN063	2021-11-05	21:45:00	0
CAN063	2021-11-05	21:46:00	58
CAN063	2021-11-05	21:47:00	0
CAN063	2021-11-05	21:48:00	14
CAN063	2021-11-05	21:49:00	5
CAN063	2021-11-05	21:50:00	0
CAN063	2021-11-05	21:51:00	0
CAN063	2021-11-05	21:52:00	0
CAN063	2021-11-05	21:53:00	0
CAN063	2021-11-05	21:54:00	0
CAN063	2021-11-05	21:55:00	0
CAN063	2021-11-05	21:56:00	0
CAN063	2021-11-05	21:57:00	0
CAN063	2021-11-05	21:58:00	0
CAN063	2021-11-05	21:59:00	0
CAN063	2021-11-05	22:00:00	0
CAN063	2021-11-05	22:01:00	0
CAN063	2021-11-05	22:02:00	0
CAN063	2021-11-05	22:03:00	0
CAN063	2021-11-05	22:04:00	0
CAN063	2021-11-05	22:05:00	98
CAN063	2021-11-05	22:06:00	0
CAN063	2021-11-05	22:07:00	18
CAN063	2021-11-05	22:08:00	0
CAN063	2021-11-05	22:09:00	0
CAN063	2021-11-05	22:10:00	20
CAN063	2021-11-05	22:11:00	0
CAN063	2021-11-05	22:12:00	0
CAN063	2021-11-05	22:13:00	0
CAN063	2021-11-05	22:14:00	0
CAN063	2021-11-05	22:15:00	0
CAN063	2021-11-05	22:16:00	0
CAN063	2021-11-05	22:17:00	0
CAN063	2021-11-05	22:18:00	6
CAN063	2021-11-05	22:19:00	0
CAN063	2021-11-05	22:20:00	0
CAN063	2021-11-05	22:21:00	0
CAN063	2021-11-05	22:22:00	0
CAN063	2021-11-05	22:23:00	0
CAN063	2021-11-05	22:24:00	0
CAN063	2021-11-05	22:25:00	0
CAN063	2021-11-05	22:26:00	0
CAN063	2021-11-05	22:27:00	0
CAN063	2021-11-05	22:28:00	0
CAN063	2021-11-05	22:29:00	0
CAN063	2021-11-05	22:30:00	0
CAN063	2021-11-05	22:31:00	80
CAN063	2021-11-05	22:32:00	22
CAN063	2021-11-05	22:33:00	0
CAN063	2021-11-05	22:34:00	0
CAN063	2021-11-05	22:35:00	48
CAN063	2021-11-05	22:36:00	0
CAN063	2021-11-05	22:37:00	0
CAN063	2021-11-05	22:38:00	129
CAN063	2021-11-05	22:39:00	0
CAN063	2021-11-05	22:40:00	0
CAN063	2021-11-05	22:41:00	0
CAN063	2021-11-05	22:42:00	0
CAN063	2021-11-05	22:43:00	0
CAN063	2021-11-05	22:44:00	0
CAN063	2021-11-05	22:45:00	18
CAN063	2021-11-05	22:46:00	0
CAN063	2021-11-05	22:47:00	0
CAN063	2021-11-05	22:48:00	0
CAN063	2021-11-05	22:49:00	0
CAN063	2021-11-05	22:50:00	0
CAN063	2021-11-05	22:51:00	0
CAN063	2021-11-05	22:52:00	0
CAN063	2021-11-05	22:53:00	0
CAN063	2021-11-05	22:54:00	27
CAN063	2021-11-05	22:55:00	6
CAN063	2021-11-05	22:56:00	0
CAN063	2021-11-05	22:57:00	0
CAN063	2021-11-05	22:58:00	0
CAN063	2021-11-05	22:59:00	0
CAN063	2021-11-05	23:00:00	0
CAN063	2021-11-05	23:01:00	0
CAN063	2021-11-05	23:02:00	0
CAN063	2021-11-05	23:03:00	0
CAN063	2021-11-05	23:04:00	0
CAN063	2021-11-05	23:05:00	0
CAN063	2021-11-05	23:06:00	0
CAN063	2021-11-05	23:07:00	32
CAN063	2021-11-05	23:08:00	0
CAN063	2021-11-05	23:09:00	0
CAN063	2021-11-05	23:10:00	0
CAN063	2021-11-05	23:11:00	0
CAN063	2021-11-05	23:12:00	0
CAN063	2021-11-05	23:13:00	0
CAN063	2021-11-05	23:14:00	0
CAN063	2021-11-05	23:15:00	0
CAN063	2021-11-05	23:16:00	0
CAN063	2021-11-05	23:17:00	0
CAN063	2021-11-05	23:18:00	0
CAN063	2021-11-05	23:19:00	0
CAN063	2021-11-05	23:20:00	0
CAN063	2021-11-05	23:21:00	0
CAN063	2021-11-05	23:22:00	0
CAN063	2021-11-05	23:23:00	40
CAN063	2021-11-05	23:24:00	0
CAN063	2021-11-05	23:25:00	0
CAN063	2021-11-05	23:26:00	0
CAN063	2021-11-05	23:27:00	0
CAN063	2021-11-05	23:28:00	0
CAN063	2021-11-05	23:29:00	0
CAN063	2021-11-05	23:30:00	0
CAN063	2021-11-05	23:31:00	0
CAN063	2021-11-05	23:32:00	0
CAN063	2021-11-05	23:33:00	0
CAN063	2021-11-05	23:34:00	0
CAN063	2021-11-05	23:35:00	30
CAN063	2021-11-05	23:36:00	4
CAN063	2021-11-05	23:37:00	0
CAN063	2021-11-05	23:38:00	4
CAN063	2021-11-05	23:39:00	0
CAN063	2021-11-05	23:40:00	0
CAN063	2021-11-05	23:41:00	0
CAN063	2021-11-05	23:42:00	152
CAN063	2021-11-05	23:43:00	39
CAN063	2021-11-05	23:44:00	4
CAN063	2021-11-05	23:45:00	0
CAN063	2021-11-05	23:46:00	4
CAN063	2021-11-05	23:47:00	0
CAN063	2021-11-05	23:48:00	0
CAN063	2021-11-05	23:49:00	0
CAN063	2021-11-05	23:50:00	0
CAN063	2021-11-05	23:51:00	0
CAN063	2021-11-05	23:52:00	0
CAN063	2021-11-05	23:53:00	0
CAN063	2021-11-05	23:54:00	0
CAN063	2021-11-05	23:55:00	0
CAN063	2021-11-05	23:56:00	33
CAN063	2021-11-05	23:57:00	8
CAN063	2021-11-05	23:58:00	0
CAN063	2021-11-05	23:59:00	0
CAN063	2021-11-06	00:00:00	0
CAN063	2021-11-06	00:01:00	168
CAN063	2021-11-06	00:02:00	0
CAN063	2021-11-06	00:03:00	0
CAN063	2021-11-06	00:04:00	0
CAN063	2021-11-06	00:05:00	0
CAN063	2021-11-06	00:06:00	0
CAN063	2021-11-06	00:07:00	0
CAN063	2021-11-06	00:08:00	0
CAN063	2021-11-06	00:09:00	0
CAN063	2021-11-06	00:10:00	0
CAN063	2021-11-06	00:11:00	7
CAN063	2021-11-06	00:12:00	0
CAN063	2021-11-06	00:13:00	0
CAN063	2021-11-06	00:14:00	0
CAN063	2021-11-06	00:15:00	0
CAN063	2021-11-06	00:16:00	0
CAN063	2021-11-06	00:17:00	0
CAN063	2021-11-06	00:18:00	0
CAN063	2021-11-06	00:19:00	0
CAN063	2021-11-06	00:20:00	0
CAN063	2021-11-06	00:21:00	0
CAN063	2021-11-06	00:22:00	127
CAN063	2021-11-06	00:23:00	0
CAN063	2021-11-06	00:24:00	0
CAN063	2021-11-06	00:25:00	0
CAN063	2021-11-06	00:26:00	0
CAN063	2021-11-06	00:27:00	0
CAN063	2021-11-06	00:28:00	0
CAN063	2021-11-06	00:29:00	0
CAN063	2021-11-06	00:30:00	0
CAN063	2021-11-06	00:31:00	0
CAN063	2021-11-06	00:32:00	0
CAN063	2021-11-06	00:33:00	0
CAN063	2021-11-06	00:34:00	0
CAN063	2021-11-06	00:35:00	0
CAN063	2021-11-06	00:36:00	0
CAN063	2021-11-06	00:37:00	0
CAN063	2021-11-06	00:38:00	4
CAN063	2021-11-06	00:39:00	0
CAN063	2021-11-06	00:40:00	0
CAN063	2021-11-06	00:41:00	0
CAN063	2021-11-06	00:42:00	0
CAN063	2021-11-06	00:43:00	0
CAN063	2021-11-06	00:44:00	0
CAN063	2021-11-06	00:45:00	0
CAN063	2021-11-06	00:46:00	0
CAN063	2021-11-06	00:47:00	0
CAN063	2021-11-06	00:48:00	0
CAN063	2021-11-06	00:49:00	0
CAN063	2021-11-06	00:50:00	0
CAN063	2021-11-06	00:51:00	0
CAN063	2021-11-06	00:52:00	0
CAN063	2021-11-06	00:53:00	0
CAN063	2021-11-06	00:54:00	0
CAN063	2021-11-06	00:55:00	0
CAN063	2021-11-06	00:56:00	0
CAN063	2021-11-06	00:57:00	27
CAN063	2021-11-06	00:58:00	7
CAN063	2021-11-06	00:59:00	0
CAN063	2021-11-06	01:00:00	0
CAN063	2021-11-06	01:01:00	0
CAN063	2021-11-06	01:02:00	0
CAN063	2021-11-06	01:03:00	0
CAN063	2021-11-06	01:04:00	0
CAN063	2021-11-06	01:05:00	4
CAN063	2021-11-06	01:06:00	0
CAN063	2021-11-06	01:07:00	0
CAN063	2021-11-06	01:08:00	0
CAN063	2021-11-06	01:09:00	0
CAN063	2021-11-06	01:10:00	0
CAN063	2021-11-06	01:11:00	0
CAN063	2021-11-06	01:12:00	11
CAN063	2021-11-06	01:13:00	0
CAN063	2021-11-06	01:14:00	0
CAN063	2021-11-06	01:15:00	0
CAN063	2021-11-06	01:16:00	0
CAN063	2021-11-06	01:17:00	0
CAN063	2021-11-06	01:18:00	0
CAN063	2021-11-06	01:19:00	0
CAN063	2021-11-06	01:20:00	0
CAN063	2021-11-06	01:21:00	5
CAN063	2021-11-06	01:22:00	0
CAN063	2021-11-06	01:23:00	0
CAN063	2021-11-06	01:24:00	0
CAN063	2021-11-06	01:25:00	4
CAN063	2021-11-06	01:26:00	0
CAN063	2021-11-06	01:27:00	0
CAN063	2021-11-06	01:28:00	0
CAN063	2021-11-06	01:29:00	13
CAN063	2021-11-06	01:30:00	4
CAN063	2021-11-06	01:31:00	16
CAN063	2021-11-06	01:32:00	0
CAN063	2021-11-06	01:33:00	0
CAN063	2021-11-06	01:34:00	38
CAN063	2021-11-06	01:35:00	0
CAN063	2021-11-06	01:36:00	0
CAN063	2021-11-06	01:37:00	0
CAN063	2021-11-06	01:38:00	0
CAN063	2021-11-06	01:39:00	0
CAN063	2021-11-06	01:40:00	0
CAN063	2021-11-06	01:41:00	0
CAN063	2021-11-06	01:42:00	0
CAN063	2021-11-06	01:43:00	0
CAN063	2021-11-06	01:44:00	0
CAN063	2021-11-06	01:45:00	0
CAN063	2021-11-06	01:46:00	0
CAN063	2021-11-06	01:47:00	0
CAN063	2021-11-06	01:48:00	0
CAN063	2021-11-06	01:49:00	0
CAN063	2021-11-06	01:50:00	0
CAN063	2021-11-06	01:51:00	0
CAN063	2021-11-06	01:52:00	0
CAN063	2021-11-06	01:53:00	0
CAN063	2021-11-06	01:54:00	0
CAN063	2021-11-06	01:55:00	0
CAN063	2021-11-06	01:56:00	0
CAN063	2021-11-06	01:57:00	0
CAN063	2021-11-06	01:58:00	0
CAN063	2021-11-06	01:59:00	0
CAN063	2021-11-06	02:00:00	0
CAN063	2021-11-06	02:01:00	0
CAN063	2021-11-06	02:02:00	0
CAN063	2021-11-06	02:03:00	0
CAN063	2021-11-06	02:04:00	0
CAN063	2021-11-06	02:05:00	0
CAN063	2021-11-06	02:06:00	0
CAN063	2021-11-06	02:07:00	0
CAN063	2021-11-06	02:08:00	0
CAN063	2021-11-06	02:09:00	0
CAN063	2021-11-06	02:10:00	0
CAN063	2021-11-06	02:11:00	0
CAN063	2021-11-06	02:12:00	0
CAN063	2021-11-06	02:13:00	0
CAN063	2021-11-06	02:14:00	0
CAN063	2021-11-06	02:15:00	0
CAN063	2021-11-06	02:16:00	0
CAN063	2021-11-06	02:17:00	0
CAN063	2021-11-06	02:18:00	0
CAN063	2021-11-06	02:19:00	0
CAN063	2021-11-06	02:20:00	0
CAN063	2021-11-06	02:21:00	0
CAN063	2021-11-06	02:22:00	0
CAN063	2021-11-06	02:23:00	0
CAN063	2021-11-06	02:24:00	0
CAN063	2021-11-06	02:25:00	0
CAN063	2021-11-06	02:26:00	0
CAN063	2021-11-06	02:27:00	0
CAN063	2021-11-06	02:28:00	0
CAN063	2021-11-06	02:29:00	0
CAN063	2021-11-06	02:30:00	0
CAN063	2021-11-06	02:31:00	0
CAN063	2021-11-06	02:32:00	0
CAN063	2021-11-06	02:33:00	26
CAN063	2021-11-06	02:34:00	0
CAN063	2021-11-06	02:35:00	0
CAN063	2021-11-06	02:36:00	0
CAN063	2021-11-06	02:37:00	0
CAN063	2021-11-06	02:38:00	0
CAN063	2021-11-06	02:39:00	0
CAN063	2021-11-06	02:40:00	0
CAN063	2021-11-06	02:41:00	27
CAN063	2021-11-06	02:42:00	153
CAN063	2021-11-06	02:43:00	0
CAN063	2021-11-06	02:44:00	0
CAN063	2021-11-06	02:45:00	0
CAN063	2021-11-06	02:46:00	0
CAN063	2021-11-06	02:47:00	0
CAN063	2021-11-06	02:48:00	0
CAN063	2021-11-06	02:49:00	0
CAN063	2021-11-06	02:50:00	0
CAN063	2021-11-06	02:51:00	0
CAN063	2021-11-06	02:52:00	0
CAN063	2021-11-06	02:53:00	0
CAN063	2021-11-06	02:54:00	0
CAN063	2021-11-06	02:55:00	0
CAN063	2021-11-06	02:56:00	0
CAN063	2021-11-06	02:57:00	0
CAN063	2021-11-06	02:58:00	53
CAN063	2021-11-06	02:59:00	0
CAN063	2021-11-06	03:00:00	0
CAN063	2021-11-06	03:01:00	0
CAN063	2021-11-06	03:02:00	0
CAN063	2021-11-06	03:03:00	0
CAN063	2021-11-06	03:04:00	0
CAN063	2021-11-06	03:05:00	0
CAN063	2021-11-06	03:06:00	0
CAN063	2021-11-06	03:07:00	0
CAN063	2021-11-06	03:08:00	0
CAN063	2021-11-06	03:09:00	0
CAN063	2021-11-06	03:10:00	0
CAN063	2021-11-06	03:11:00	0
CAN063	2021-11-06	03:12:00	0
CAN063	2021-11-06	03:13:00	0
CAN063	2021-11-06	03:14:00	0
CAN063	2021-11-06	03:15:00	0
CAN063	2021-11-06	03:16:00	0
CAN063	2021-11-06	03:17:00	0
CAN063	2021-11-06	03:18:00	0
CAN063	2021-11-06	03:19:00	0
CAN063	2021-11-06	03:20:00	0
CAN063	2021-11-06	03:21:00	0
CAN063	2021-11-06	03:22:00	0
CAN063	2021-11-06	03:23:00	0
CAN063	2021-11-06	03:24:00	0
CAN063	2021-11-06	03:25:00	0
CAN063	2021-11-06	03:26:00	0
CAN063	2021-11-06	03:27:00	0
CAN063	2021-11-06	03:28:00	0
CAN063	2021-11-06	03:29:00	0
CAN063	2021-11-06	03:30:00	0
CAN063	2021-11-06	03:31:00	0
CAN063	2021-11-06	03:32:00	0
CAN063	2021-11-06	03:33:00	0
CAN063	2021-11-06	03:34:00	14
CAN063	2021-11-06	03:35:00	39
CAN063	2021-11-06	03:36:00	0
CAN063	2021-11-06	03:37:00	0
CAN063	2021-11-06	03:38:00	0
CAN063	2021-11-06	03:39:00	0
CAN063	2021-11-06	03:40:00	671
CAN063	2021-11-06	03:41:00	0
CAN063	2021-11-06	03:42:00	0
CAN063	2021-11-06	03:43:00	0
CAN063	2021-11-06	03:44:00	12
CAN063	2021-11-06	03:45:00	0
CAN063	2021-11-06	03:46:00	0
CAN063	2021-11-06	03:47:00	0
CAN063	2021-11-06	03:48:00	0
CAN063	2021-11-06	03:49:00	0
CAN063	2021-11-06	03:50:00	0
CAN063	2021-11-06	03:51:00	0
CAN063	2021-11-06	03:52:00	0
CAN063	2021-11-06	03:53:00	0
CAN063	2021-11-06	03:54:00	0
CAN063	2021-11-06	03:55:00	0
CAN063	2021-11-06	03:56:00	0
CAN063	2021-11-06	03:57:00	0
CAN063	2021-11-06	03:58:00	0
CAN063	2021-11-06	03:59:00	0
CAN063	2021-11-06	04:00:00	0
CAN063	2021-11-06	04:01:00	0
CAN063	2021-11-06	04:02:00	0
CAN063	2021-11-06	04:03:00	0
CAN063	2021-11-06	04:04:00	0
CAN063	2021-11-06	04:05:00	0
CAN063	2021-11-06	04:06:00	700
CAN063	2021-11-06	04:07:00	98
CAN063	2021-11-06	04:08:00	0
CAN063	2021-11-06	04:09:00	0
CAN063	2021-11-06	04:10:00	0
CAN063	2021-11-06	04:11:00	0
CAN063	2021-11-06	04:12:00	0
CAN063	2021-11-06	04:13:00	0
CAN063	2021-11-06	04:14:00	0
CAN063	2021-11-06	04:15:00	0
CAN063	2021-11-06	04:16:00	0
CAN063	2021-11-06	04:17:00	0
CAN063	2021-11-06	04:18:00	0
CAN063	2021-11-06	04:19:00	0
CAN063	2021-11-06	04:20:00	0
CAN063	2021-11-06	04:21:00	0
CAN063	2021-11-06	04:22:00	0
CAN063	2021-11-06	04:23:00	0
CAN063	2021-11-06	04:24:00	0
CAN063	2021-11-06	04:25:00	0
CAN063	2021-11-06	04:26:00	13
CAN063	2021-11-06	04:27:00	0
CAN063	2021-11-06	04:28:00	59
CAN063	2021-11-06	04:29:00	0
CAN063	2021-11-06	04:30:00	0
CAN063	2021-11-06	04:31:00	0
CAN063	2021-11-06	04:32:00	165
CAN063	2021-11-06	04:33:00	21
CAN063	2021-11-06	04:34:00	645
CAN063	2021-11-06	04:35:00	21
CAN063	2021-11-06	04:36:00	0
CAN063	2021-11-06	04:37:00	0
CAN063	2021-11-06	04:38:00	0
CAN063	2021-11-06	04:39:00	0
CAN063	2021-11-06	04:40:00	0
CAN063	2021-11-06	04:41:00	0
CAN063	2021-11-06	04:42:00	0
CAN063	2021-11-06	04:43:00	0
CAN063	2021-11-06	04:44:00	0
CAN063	2021-11-06	04:45:00	0
CAN063	2021-11-06	04:46:00	0
CAN063	2021-11-06	04:47:00	0
CAN063	2021-11-06	04:48:00	0
CAN063	2021-11-06	04:49:00	0
CAN063	2021-11-06	04:50:00	0
CAN063	2021-11-06	04:51:00	0
CAN063	2021-11-06	04:52:00	0
CAN063	2021-11-06	04:53:00	0
CAN063	2021-11-06	04:54:00	0
CAN063	2021-11-06	04:55:00	0
CAN063	2021-11-06	04:56:00	0
CAN063	2021-11-06	04:57:00	0
CAN063	2021-11-06	04:58:00	0
CAN063	2021-11-06	04:59:00	0
CAN063	2021-11-06	05:00:00	0
CAN063	2021-11-06	05:01:00	0
CAN063	2021-11-06	05:02:00	0
CAN063	2021-11-06	05:03:00	0
CAN063	2021-11-06	05:04:00	0
CAN063	2021-11-06	05:05:00	0
CAN063	2021-11-06	05:06:00	0
CAN063	2021-11-06	05:07:00	0
CAN063	2021-11-06	05:08:00	0
CAN063	2021-11-06	05:09:00	25
CAN063	2021-11-06	05:10:00	0
CAN063	2021-11-06	05:11:00	571
CAN063	2021-11-06	05:12:00	42
CAN063	2021-11-06	05:13:00	0
CAN063	2021-11-06	05:14:00	0
CAN063	2021-11-06	05:15:00	0
CAN063	2021-11-06	05:16:00	0
CAN063	2021-11-06	05:17:00	0
CAN063	2021-11-06	05:18:00	0
CAN063	2021-11-06	05:19:00	0
CAN063	2021-11-06	05:20:00	0
CAN063	2021-11-06	05:21:00	0
CAN063	2021-11-06	05:22:00	0
CAN063	2021-11-06	05:23:00	0
CAN063	2021-11-06	05:24:00	0
CAN063	2021-11-06	05:25:00	0
CAN063	2021-11-06	05:26:00	0
CAN063	2021-11-06	05:27:00	0
CAN063	2021-11-06	05:28:00	0
CAN063	2021-11-06	05:29:00	0
CAN063	2021-11-06	05:30:00	44
CAN063	2021-11-06	05:31:00	0
CAN063	2021-11-06	05:32:00	0
CAN063	2021-11-06	05:33:00	0
CAN063	2021-11-06	05:34:00	0
CAN063	2021-11-06	05:35:00	0
CAN063	2021-11-06	05:36:00	0
CAN063	2021-11-06	05:37:00	0
CAN063	2021-11-06	05:38:00	0
CAN063	2021-11-06	05:39:00	0
CAN063	2021-11-06	05:40:00	0
CAN063	2021-11-06	05:41:00	0
CAN063	2021-11-06	05:42:00	0
CAN063	2021-11-06	05:43:00	0
CAN063	2021-11-06	05:44:00	0
CAN063	2021-11-06	05:45:00	0
CAN063	2021-11-06	05:46:00	0
CAN063	2021-11-06	05:47:00	0
CAN063	2021-11-06	05:48:00	0
CAN063	2021-11-06	05:49:00	0
CAN063	2021-11-06	05:50:00	0
CAN063	2021-11-06	05:51:00	0
CAN063	2021-11-06	05:52:00	0
CAN063	2021-11-06	05:53:00	0
CAN063	2021-11-06	05:54:00	0
CAN063	2021-11-06	05:55:00	0
CAN063	2021-11-06	05:56:00	0
CAN063	2021-11-06	05:57:00	0
CAN063	2021-11-06	05:58:00	0
CAN063	2021-11-06	05:59:00	0
CAN063	2021-11-06	06:00:00	0
CAN063	2021-11-06	06:01:00	0
CAN063	2021-11-06	06:02:00	0
CAN063	2021-11-06	06:03:00	0
CAN063	2021-11-06	06:04:00	0
CAN063	2021-11-06	06:05:00	0
CAN063	2021-11-06	06:06:00	0
CAN063	2021-11-06	06:07:00	0
CAN063	2021-11-06	06:08:00	0
CAN063	2021-11-06	06:09:00	0
CAN063	2021-11-06	06:10:00	0
CAN063	2021-11-06	06:11:00	0
CAN063	2021-11-06	06:12:00	0
CAN063	2021-11-06	06:13:00	0
CAN063	2021-11-06	06:14:00	0
CAN063	2021-11-06	06:15:00	0
CAN063	2021-11-06	06:16:00	0
CAN063	2021-11-06	06:17:00	0
CAN063	2021-11-06	06:18:00	0
CAN063	2021-11-06	06:19:00	0
CAN063	2021-11-06	06:20:00	54
CAN063	2021-11-06	06:21:00	107
CAN063	2021-11-06	06:22:00	0
CAN063	2021-11-06	06:23:00	0
CAN063	2021-11-06	06:24:00	776
CAN063	2021-11-06	06:25:00	0
CAN063	2021-11-06	06:26:00	0
CAN063	2021-11-06	06:27:00	0
CAN063	2021-11-06	06:28:00	0
CAN063	2021-11-06	06:29:00	0
CAN063	2021-11-06	06:30:00	0
CAN063	2021-11-06	06:31:00	0
CAN063	2021-11-06	06:32:00	0
CAN063	2021-11-06	06:33:00	0
CAN063	2021-11-06	06:34:00	0
CAN063	2021-11-06	06:35:00	0
CAN063	2021-11-06	06:36:00	0
CAN063	2021-11-06	06:37:00	0
CAN063	2021-11-06	06:38:00	0
CAN063	2021-11-06	06:39:00	0
CAN063	2021-11-06	06:40:00	0
CAN063	2021-11-06	06:41:00	0
CAN063	2021-11-06	06:42:00	0
CAN063	2021-11-06	06:43:00	0
CAN063	2021-11-06	06:44:00	9
CAN063	2021-11-06	06:45:00	0
CAN063	2021-11-06	06:46:00	16
CAN063	2021-11-06	06:47:00	0
CAN063	2021-11-06	06:48:00	0
CAN063	2021-11-06	06:49:00	8
CAN063	2021-11-06	06:50:00	0
CAN063	2021-11-06	06:51:00	0
CAN063	2021-11-06	06:52:00	0
CAN063	2021-11-06	06:53:00	0
CAN063	2021-11-06	06:54:00	0
CAN063	2021-11-06	06:55:00	0
CAN063	2021-11-06	06:56:00	0
CAN063	2021-11-06	06:57:00	0
CAN063	2021-11-06	06:58:00	0
CAN063	2021-11-06	06:59:00	52
CAN063	2021-11-06	07:00:00	0
CAN063	2021-11-06	07:01:00	11
CAN063	2021-11-06	07:02:00	0
CAN063	2021-11-06	07:03:00	37
CAN063	2021-11-06	07:04:00	265
CAN063	2021-11-06	07:05:00	31
CAN063	2021-11-06	07:06:00	227
CAN063	2021-11-06	07:07:00	0
CAN063	2021-11-06	07:08:00	0
CAN063	2021-11-06	07:09:00	893
CAN063	2021-11-06	07:10:00	239
CAN063	2021-11-06	07:11:00	36
CAN063	2021-11-06	07:12:00	0
CAN063	2021-11-06	07:13:00	0
CAN063	2021-11-06	07:14:00	0
CAN063	2021-11-06	07:15:00	0
CAN063	2021-11-06	07:16:00	0
CAN063	2021-11-06	07:17:00	0
CAN063	2021-11-06	07:18:00	0
CAN063	2021-11-06	07:19:00	0
CAN063	2021-11-06	07:20:00	0
CAN063	2021-11-06	07:21:00	0
CAN063	2021-11-06	07:22:00	0
CAN063	2021-11-06	07:23:00	0
CAN063	2021-11-06	07:24:00	0
CAN063	2021-11-06	07:25:00	7
CAN063	2021-11-06	07:26:00	0
CAN063	2021-11-06	07:27:00	0
CAN063	2021-11-06	07:28:00	65
CAN063	2021-11-06	07:29:00	1024
CAN063	2021-11-06	07:30:00	612
CAN063	2021-11-06	07:31:00	520
CAN063	2021-11-06	07:32:00	1393
CAN063	2021-11-06	07:33:00	21
CAN063	2021-11-06	07:34:00	0
CAN063	2021-11-06	07:35:00	0
CAN063	2021-11-06	07:36:00	0
CAN063	2021-11-06	07:37:00	0
CAN063	2021-11-06	07:38:00	0
CAN063	2021-11-06	07:39:00	29
CAN063	2021-11-06	07:40:00	45
CAN063	2021-11-06	07:41:00	0
CAN063	2021-11-06	07:42:00	0
CAN063	2021-11-06	07:43:00	0
CAN063	2021-11-06	07:44:00	0
CAN063	2021-11-06	07:45:00	0
CAN063	2021-11-06	07:46:00	0
CAN063	2021-11-06	07:47:00	0
CAN063	2021-11-06	07:48:00	142
CAN063	2021-11-06	07:49:00	64
CAN063	2021-11-06	07:50:00	0
CAN063	2021-11-06	07:51:00	0
CAN063	2021-11-06	07:52:00	4
CAN063	2021-11-06	07:53:00	0
CAN063	2021-11-06	07:54:00	0
CAN063	2021-11-06	07:55:00	0
CAN063	2021-11-06	07:56:00	12
CAN063	2021-11-06	07:57:00	0
CAN063	2021-11-06	07:58:00	940
CAN063	2021-11-06	07:59:00	339
CAN063	2021-11-06	08:00:00	694
CAN063	2021-11-06	08:01:00	776
CAN063	2021-11-06	08:02:00	797
CAN063	2021-11-06	08:03:00	630
CAN063	2021-11-06	08:04:00	141
CAN063	2021-11-06	08:05:00	0
CAN063	2021-11-06	08:06:00	0
CAN063	2021-11-06	08:07:00	5
CAN063	2021-11-06	08:08:00	1007
CAN063	2021-11-06	08:09:00	348
CAN063	2021-11-06	08:10:00	0
CAN063	2021-11-06	08:11:00	0
CAN063	2021-11-06	08:12:00	0
CAN063	2021-11-06	08:13:00	0
CAN063	2021-11-06	08:14:00	22
CAN063	2021-11-06	08:15:00	0
CAN063	2021-11-06	08:16:00	0
CAN063	2021-11-06	08:17:00	0
CAN063	2021-11-06	08:18:00	12
CAN063	2021-11-06	08:19:00	0
CAN063	2021-11-06	08:20:00	0
CAN063	2021-11-06	08:21:00	0
CAN063	2021-11-06	08:22:00	0
CAN063	2021-11-06	08:23:00	0
CAN063	2021-11-06	08:24:00	0
CAN063	2021-11-06	08:25:00	0
CAN063	2021-11-06	08:26:00	0
CAN063	2021-11-06	08:27:00	0
CAN063	2021-11-06	08:28:00	0
CAN063	2021-11-06	08:29:00	0
CAN063	2021-11-06	08:30:00	0
CAN063	2021-11-06	08:31:00	0
CAN063	2021-11-06	08:32:00	0
CAN063	2021-11-06	08:33:00	0
CAN063	2021-11-06	08:34:00	0
CAN063	2021-11-06	08:35:00	0
CAN063	2021-11-06	08:36:00	0
CAN063	2021-11-06	08:37:00	0
CAN063	2021-11-06	08:38:00	11
CAN063	2021-11-06	08:39:00	21
CAN063	2021-11-06	08:40:00	0
CAN063	2021-11-06	08:41:00	58
CAN063	2021-11-06	08:42:00	78
CAN063	2021-11-06	08:43:00	214
CAN063	2021-11-06	08:44:00	37
CAN063	2021-11-06	08:45:00	187
CAN063	2021-11-06	08:46:00	666
CAN063	2021-11-06	08:47:00	490
CAN063	2021-11-06	08:48:00	253
CAN063	2021-11-06	08:49:00	296
CAN063	2021-11-06	08:50:00	266
CAN063	2021-11-06	08:51:00	4
CAN063	2021-11-06	08:52:00	0
CAN063	2021-11-06	08:53:00	100
CAN063	2021-11-06	08:54:00	0
CAN063	2021-11-06	08:55:00	63
CAN063	2021-11-06	08:56:00	95
CAN063	2021-11-06	08:57:00	293
CAN063	2021-11-06	08:58:00	64
CAN063	2021-11-06	08:59:00	0
CAN063	2021-11-06	09:00:00	0
CAN063	2021-11-06	09:01:00	22
CAN063	2021-11-06	09:02:00	0
CAN063	2021-11-06	09:03:00	0
CAN063	2021-11-06	09:04:00	114
CAN063	2021-11-06	09:05:00	15
CAN063	2021-11-06	09:06:00	11
CAN063	2021-11-06	09:07:00	10
CAN063	2021-11-06	09:08:00	4
CAN063	2021-11-06	09:09:00	26
CAN063	2021-11-06	09:10:00	0
CAN063	2021-11-06	09:11:00	0
CAN063	2021-11-06	09:12:00	0
CAN063	2021-11-06	09:13:00	423
CAN063	2021-11-06	09:14:00	1655
CAN063	2021-11-06	09:15:00	961
CAN063	2021-11-06	09:16:00	197
CAN063	2021-11-06	09:17:00	83
CAN063	2021-11-06	09:18:00	27
[truncated: 226,961+ more rows]

## Sheet: human caregivers
ID	Date	Woke.Up.Time	Got.Up.Time
CAH018	2021-11-05	10:04:00	10:04:00
CAH018	2021-11-06	09:11:00	09:17:00
CAH018	2021-11-07	09:04:00	09:08:00
CAH018	2021-11-08	09:08:00	09:10:00
CAH018	2021-11-09	08:17:00	08:19:00
CAH019	2021-11-04	08:30:00	08:33:00
CAH019	2021-11-05	09:41:00	09:51:00
CAH019	2021-11-06	06:53:00	07:03:00
CAH019	2021-11-07	08:49:00	09:00:00
CAH019	2021-11-08	08:33:00	08:34:00
CAH019	2021-11-09	08:33:00	08:36:00
CAH021	2021-11-02	08:27:00	08:33:00
CAH021	2021-11-03	09:09:00	09:09:00
CAH021	2021-11-04	07:47:00	07:51:00
CAH021	2021-11-06	09:14:00	09:16:00
CAH021	2021-11-06	09:30:00	09:33:00
CAH021	2021-11-07	08:06:00	08:11:00
CAH021	2021-11-08	07:21:00	07:24:00
CAH021	2021-11-09	07:36:00	07:36:00
CAH022	2021-11-04	06:00:00	06:00:00
CAH022	2021-11-05	05:17:00	05:21:00
CAH022	2021-11-06	04:21:00	04:26:00
CAH022	2021-11-07	05:12:00	05:12:00
CAH022	2021-11-08	05:20:00	05:24:00
CAH022	2021-11-09	05:22:00	05:23:00
CAH023	2021-11-05	07:00:00	07:26:00
CAH023	2021-11-06	07:52:00	07:54:00
CAH023	2021-11-07	07:59:00	08:01:00
CAH023	2021-11-08	06:24:00	06:26:00
CAH023	2021-11-09	06:44:00	06:44:00
CAH025	2021-11-04	08:26:00	08:40:00
CAH025	2021-11-05	07:28:00	07:43:00
CAH025	2021-11-06	08:19:00	08:24:00
CAH025	2021-11-07	06:22:00	06:40:00
CAH025	2021-11-08	06:35:00	06:44:00
CAH025	2021-11-09	06:44:00	06:44:00
CAH026	2021-11-05	05:32:00	05:43:00
CAH026	2021-11-06	06:26:00	06:26:00
CAH026	2021-11-07	12:37:00	12:37:00
CAH026	2021-11-08	05:15:00	05:21:00
CAH026	2021-11-09	09:33:00	09:34:00
CAH027	2021-11-03	06:15:00	06:29:00
CAH027	2021-11-04	07:08:00	07:11:00
CAH027	2021-11-05	06:24:00	06:40:00
CAH027	2021-11-06	06:40:00	06:41:00
CAH027	2021-11-07	06:03:00	06:08:00
CAH027	2021-11-08	06:07:00	06:11:00
CAH027	2021-11-09	06:04:00	06:07:00
CAH028	2021-11-05	09:16:00	09:23:00
CAH028	2021-11-06	08:55:00	09:09:00
CAH028	2021-11-07	07:12:00	07:53:00
CAH028	2021-11-08	08:05:00	08:28:00
CAH028	2021-11-09	08:25:00	08:30:00
CAH029	2021-11-05	08:49:00	08:56:00
CAH029	2021-11-06	11:05:00	11:05:00
CAH029	2021-11-07	13:35:00	13:55:00
CAH029	2021-11-08	08:48:00	08:53:00
CAH029	2021-11-09	08:56:00	08:58:00
CAH030	2021-11-05	06:59:00	07:01:00
CAH030	2021-11-06	07:39:00	07:39:00
CAH030	2021-11-07	06:47:00	06:51:00
CAH030	2021-11-08	06:58:00	06:59:00
CAH030	2021-11-09	07:15:00	07:15:00
CAH031	2021-11-04	06:59:00	07:02:00
CAH031	2021-11-05	06:45:00	06:49:00
CAH031	2021-11-06	08:12:00	08:13:00
CAH031	2021-11-07	06:52:00	06:56:00
CAH031	2021-11-08	06:51:00	07:00:00
CAH031	2021-11-09	07:57:00	07:57:00
CAH032	2021-11-05	06:00:00	06:01:00
CAH032	2021-11-06	09:31:00	09:33:00
CAH032	2021-11-07	05:46:00	05:53:00
CAH032	2021-11-08	05:59:00	05:59:00
CAH032	2021-11-09	05:58:00	06:04:00
CAH033	2021-11-05	07:15:00	07:23:00
CAH033	2021-11-06	07:59:00	08:17:00
CAH033	2021-11-07	07:42:00	07:42:00
CAH033	2021-11-08	05:47:00	05:48:00
CAH033	2021-11-09	05:49:00	05:50:00
CAH035	2021-11-05	07:23:00	07:23:00
CAH035	2021-11-06	08:14:00	08:15:00
CAH035	2021-11-07	06:57:00	07:00:00
CAH035	2021-11-08	07:36:00	07:50:00
CAH035	2021-11-09	07:33:00	07:43:00
CAH036	2021-11-05	06:15:00	06:31:00
CAH036	2021-11-06	08:00:00	08:03:00
CAH036	2021-11-07	06:21:00	06:21:00
CAH036	2021-11-08	06:04:00	06:04:00
CAH036	2021-11-09	06:02:00	06:04:00
CAH037	2021-11-05	05:15:00	05:17:00
CAH037	2021-11-06	08:28:00	08:30:00
CAH037	2021-11-07	08:21:00	08:27:00
CAH037	2021-11-08	05:18:00	05:19:00
CAH037	2021-11-09	05:22:00	05:26:00
CAH038	2021-11-04	08:00:00	08:00:00
CAH038	2021-11-05	07:01:00	07:03:00
CAH038	2021-11-06	10:51:00	10:53:00
CAH038	2021-11-07	12:05:00	12:18:00
CAH038	2021-11-08	06:39:00	06:39:00
CAH038	2021-11-09	06:42:00	07:03:00
CAH039	2021-11-05	08:08:00	08:11:00
CAH039	2021-11-06	07:57:00	08:07:00
CAH039	2021-11-07	07:03:00	07:05:00
CAH039	2021-11-08	07:03:00	07:05:00
CAH039	2021-11-09	07:06:00	08:21:00

## Sheet: additional info
ID	Owner	Dog.Type	Sex	Age	Other.Dogs
CAN001	NA	sled	F	8	NA
CAN002	NA	sled	M	2	NA
CAN003	NA	sled	M	2	NA
CAN004	NA	sled	M	2	NA
CAN005	NA	sled	F	2	NA
CAN006	NA	sled	M	3	NA
CAN007	NA	sled	M	3	NA
CAN008	NA	sled	F	7	NA
CAN009	NA	sled	M	4	NA
CAN010	NA	sled	M	11	NA
CAN011	NA	sled	M	5	NA
CAN012	NA	sled	M	9	NA
CAN013	NA	sled	M	5	NA
CAN014	NA	sled	F	8	NA
CAN015	NA	sled	M	7	NA
CAN016	NA	sled	M	4	NA
CAN017	NA	sled	F	4	NA
CAN018	NA	sled	M	2	NA
CAN019	NA	sled	M	4	NA
CAN020	NA	sled	F	6	NA
CAN021	NA	sled	F	2	NA
CAN022	NA	sled	M	4	NA
CAN023	NA	sled	F	7	NA
CAN024	NA	sled	F	6	NA
CAN025	NA	sled	F	6	NA
CAN061	CAH016	companion	F	6	no
CAN062	CAH017	companion	F	4	no
CAN063	CAH018	companion	M	9	no
CAN064	CAH019	companion	M	2.8	no
CAN065	CAH020	companion	M	3	yes
CAN066	CAH020	companion	M	2	yes
CAN067	CAH021	companion	M	9	yes
CAN068	CAH021	companion	M	10	yes
CAN069	CAH022	companion	M	3	no
CAN070	CAH023	companion	F	2	yes
CAN071	CAH023	companion	F	2	yes
CAN072	CAH024	companion	M	4	no
CAN073	CAH025	companion	M	11	yes
CAN074	CAH025	companion	F	6	yes
CAN075	CAH026	companion	M	2	yes
CAN076	CAH027	companion	M	4	no
CAN077	CAH028	companion	M	2.5	yes
CAN078	CAH028	companion	M	8	yes
CAN079	CAH029	companion	F	8	no
CAN080	CAH030	companion	M	6	no
CAN081	CAH031	companion	F	4.5	yes
CAN082	CAH032	companion	M	7	yes
CAN083	CAH033	companion	M	6	yes
CAN084	CAH033	companion	F	3	yes
CAN085	CAH033	companion	M	5	yes
CAN086	CAH033	companion	F	5	yes
CAN087	CAH034	companion	F	6	no
CAN088	CAH035	companion	M	5	yes
CAN089	CAH035	companion	F	3	yes
CAN090	CAH035	companion	M	3	yes
CAN091	CAH035	companion	F	7	yes
CAN092	CAH036	companion	M	2.5	yes
CAN093	CAH036	companion	F	3.5	yes
CAN094	CAH036	companion	M	8.5	yes
CAN095	CAH037	companion	F	2	yes
CAN096	CAH038	companion	M	3	no
CAN097	CAH039	companion	M	3	yes
CAN098	CAH040	companion	F	2	no
